# Supplementary material for: Single-cell RNA sequencing of the retina in a model of retinitis pigmentosa reveals early responses to degeneration in rods and cones
Source: BMC Biol. 2022 Apr 12;20:86. doi: 10.1186/s12915-022-01280-9 (PMC9006580; doi:10.1186/s12915-022-01280-9)
Supplement: Supplementary file 3 — Additional file 3. Marker gene analysis for the single-cell transcriptomic dataset. To determine which transcripts distinguish each cluster in the dataset for cluster annotation, differential gene expression analysis between each cluster and the remainder of the dataset was performed with the Seurat package. [file 12915_2022_1280_MOESM3_ESM.xlsx]

## Sheet: TableS1
p_val	avg_logFC	pct.1	pct.2	p_val_adj	cluster	gene		Columns
0	1.29087	0.99	0.557	0	C01 Rods	Nrl		p_val	p-value without adjustment
0	1.20648	0.596	0.247	0	C01 Rods	Hspa1b		avg_logFC	Natural log fold change of average expression in cluster vs. remainder of dataset
0	1.17808	0.563	0.25	0	C01 Rods	Hspa1a		pct.1	Percentage of cells expressing the gene in cluster
0	1.11146	0.993	0.598	0	C01 Rods	Guca1b		pct.2	Average percentage of cells expressing the gene per cluster in remainder of dataset
0	1.09471	1	0.791	0	C01 Rods	Pde6g		p_val_adj	Bonferroni-corrected p-value
0	1.09281	0.991	0.569	0	C01 Rods	Cnga1
0	1.051	0.999	0.791	0	C01 Rods	Gnb1
0	1.04979	1	0.796	0	C01 Rods	Pdc
0	1.03223	1	0.8	0	C01 Rods	Prph2
0	1.01629	1	0.876	0	C01 Rods	Rho
0	1.01227	0.898	0.434	0	C01 Rods	Nr2e3
0	0.951011	0.92	0.464	0	C01 Rods	Slc24a1
0	0.933019	0.4	0.16	0	C01 Rods	Hist1h1c
0	0.922073	1	0.909	0	C01 Rods	Rom1
0	0.907446	0.734	0.357	0	C01 Rods	Dohh.1
0	0.902593	0.741	0.331	0	C01 Rods	Reep6
0	0.883965	0.996	0.738	0	C01 Rods	Rcvrn
0	0.881608	0.746	0.381	0	C01 Rods	Fam3c
0	0.874185	0.871	0.479	0	C01 Rods	Rdh12
0	0.8612	0.901	0.542	0	C01 Rods	Cngb1
0	0.849304	0.627	0.322	0	C01 Rods	Faim
0	0.840469	0.618	0.27	0	C01 Rods	Nxnl1
0	0.839461	0.8	0.454	0	C01 Rods	Hk2
0	0.828116	1	0.94	0	C01 Rods	Gngt1
0	0.820021	0.998	0.666	0	C01 Rods	Gnat1
0	0.812194	0.509	0.2	0	C01 Rods	Fscn2
0	0.798456	0.927	0.556	0	C01 Rods	Vtn
0	0.787106	0.884	0.515	0	C01 Rods	Pex5l
0	0.785053	0.925	0.596	0	C01 Rods	Prcd
0	0.774004	0.592	0.261	0	C01 Rods	Susd3
0	0.760496	0.608	0.32	0	C01 Rods	Rabgef1
0	0.757244	0.804	0.449	0	C01 Rods	Nxnl2
0	0.755114	0.999	0.958	0	C01 Rods	Unc119
0	0.752328	1	0.853	0	C01 Rods	Sag
0	0.739594	0.942	0.535	0	C01 Rods	Pde6b
0	0.738219	0.657	0.369	0	C01 Rods	Ccdc126
0	0.733879	0.963	0.649	0	C01 Rods	Guca1a
0	0.727496	0.945	0.668	0	C01 Rods	Cplx4
0	0.721268	0.825	0.561	0	C01 Rods	Ebpl
0	0.71872	0.75	0.384	0	C01 Rods	Samd11
0	0.714662	0.88	0.712	0	C01 Rods	Ndufs2
0	0.708143	0.508	0.241	0	C01 Rods	Grtp1
0	0.700362	0.421	0.197	0	C01 Rods	Hmgb2
0	0.691291	0.659	0.395	0	C01 Rods	Fam161a
0	0.689767	0.991	0.645	0	C01 Rods	Rp1
0	0.682688	0.851	0.591	0	C01 Rods	Dmd
0	0.67755	0.93	0.577	0	C01 Rods	Rs1
0	0.676795	0.968	0.633	0	C01 Rods	Aipl1
0	0.675092	0.891	0.614	0	C01 Rods	Ybx3
0	0.668792	0.976	0.676	0	C01 Rods	Tulp1
0	0.667646	0.996	0.968	0	C01 Rods	Tma7
0	0.659962	0.704	0.407	0	C01 Rods	A930003A15Rik
0	0.655801	0.909	0.565	0	C01 Rods	Rtbdn
0	0.651115	0.486	0.225	0	C01 Rods	Pdzph1
0	0.640446	0.49	0.24	0	C01 Rods	Plekhf2
0	0.638113	0.911	0.692	0	C01 Rods	Agpat3
0	0.634246	0.438	0.216	0	C01 Rods	Fam53b
0	0.633534	0.648	0.363	0	C01 Rods	Cabp4
0	0.630955	0.249	0.07	0	C01 Rods	Wisp1
0	0.629426	0.477	0.25	0	C01 Rods	Rgs9
0	0.628752	0.928	0.674	0	C01 Rods	Fam57b
0	0.610941	0.476	0.246	0	C01 Rods	Pla2g7
0	0.609372	0.525	0.265	0	C01 Rods	Ppm1n
0	0.60624	0.317	0.122	0	C01 Rods	Plpp2
0	0.594452	0.895	0.532	0	C01 Rods	Pde6a
0	0.586778	0.576	0.357	0	C01 Rods	Glmn
0	0.580803	0.731	0.42	0	C01 Rods	March1
0	0.580642	0.615	0.363	0	C01 Rods	Tnfsf12
0	0.561572	0.739	0.545	0	C01 Rods	Impdh1
0	0.555727	0.665	0.37	0	C01 Rods	Kcnj14
0	0.552647	0.751	0.55	0	C01 Rods	Elovl4
0	0.534396	0.635	0.43	0	C01 Rods	Lyar
0	0.532604	0.547	0.349	0	C01 Rods	Nadk2
0	0.531349	0.47	0.247	0	C01 Rods	Cdr2
0	0.527851	0.731	0.599	0	C01 Rods	Slc25a5
0	0.527234	0.995	0.906	0	C01 Rods	Cst3
0	0.523178	0.756	0.662	0	C01 Rods	Ktn1
0	0.520038	0.822	0.634	0	C01 Rods	Pcmtd2
0	0.518487	0.759	0.607	0	C01 Rods	Ssu72
0	0.512873	0.589	0.425	0	C01 Rods	Ip6k2
0	0.510528	0.892	0.777	0	C01 Rods	Gnb5
0	0.496094	0.75	0.478	0	C01 Rods	Drd4
0	0.4871	0.954	0.878	0	C01 Rods	Ldha
0	0.48675	0.67	0.499	0	C01 Rods	Adipor1
0	0.485629	0.995	0.953	0	C01 Rods	Hmgn1
0	0.471931	0.719	0.608	0	C01 Rods	Arl3
0	0.453473	0.73	0.481	0	C01 Rods	Grk1
0	0.45267	0.887	0.811	0	C01 Rods	Eno1
0	0.444145	0.775	0.558	0	C01 Rods	Epb41l2
0	0.438722	0.829	0.55	0	C01 Rods	Prom1
0	0.426797	0.989	0.971	0	C01 Rods	Ddx5
0	0.39308	0.846	0.796	0	C01 Rods	Rpl10a
0	0.386337	0.807	0.67	0	C01 Rods	Crx
0	0.382046	0.859	0.787	0	C01 Rods	Stx3
0	0.378228	0.965	0.746	0	C01 Rods	Rpgrip1
0	0.366211	0.842	0.79	0	C01 Rods	mt-Nd3
0	0.362584	0.875	0.777	0	C01 Rods	Platr17
0	0.34304	0.96	0.93	0	C01 Rods	Gpx4
0	0.337769	0.955	0.929	0	C01 Rods	Ndufa4
0	0.324144	0.872	0.837	0	C01 Rods	Rps29
0	0.318413	0.927	0.91	0	C01 Rods	Rplp1
0	0.31614	0.893	0.692	0	C01 Rods	Kcnb1
0	0.313129	0.982	0.962	0	C01 Rods	Pkm
0	0.288691	0.991	0.976	0	C01 Rods	H3f3b
0	-0.255218	0.003	0.116	0	C01 Rods	Sri
0	-0.262454	0.001	0.107	0	C01 Rods	Mapk10
0	-0.263841	0.004	0.121	0	C01 Rods	Prmt2
0	-0.264524	0.001	0.114	0	C01 Rods	Ttc9b
0	-0.271249	0.001	0.115	0	C01 Rods	A230050P20Rik
0	-0.271668	0.003	0.118	0	C01 Rods	Palm
0	-0.272908	0.005	0.121	0	C01 Rods	Cbarp
0	-0.274785	0.003	0.127	0	C01 Rods	Fam69b
0	-0.275298	0.008	0.127	0	C01 Rods	Map7d2
0	-0.278388	0.001	0.116	0	C01 Rods	Pnmal1
0	-0.279883	0.001	0.113	0	C01 Rods	Ypel4
0	-0.280025	0.011	0.135	0	C01 Rods	Ppp1r9b
0	-0.280629	0	0.116	0	C01 Rods	Tnrc18
0	-0.280735	0.001	0.112	0	C01 Rods	1500009C09Rik
0	-0.282224	0.005	0.121	0	C01 Rods	Ttyh3
0	-0.283886	0.001	0.116	0	C01 Rods	Hivep2
0	-0.284422	0.001	0.118	0	C01 Rods	Tubg2
0	-0.285313	0.003	0.122	0	C01 Rods	Zfp704
0	-0.286622	0.007	0.135	0	C01 Rods	Pfkm
0	-0.286624	0.001	0.12	0	C01 Rods	Atcay
0	-0.287358	0.003	0.121	0	C01 Rods	Tro
0	-0.287766	0.001	0.111	0	C01 Rods	Fam155a
0	-0.288774	0.007	0.131	0	C01 Rods	Mtss1l
0	-0.291556	0.016	0.146	0	C01 Rods	Maged2
0	-0.291864	0	0.111	0	C01 Rods	Tle3
0	-0.293537	0.001	0.131	0	C01 Rods	Ap1s1
0	-0.293549	0.001	0.123	0	C01 Rods	Fbll1
0	-0.293682	0.006	0.126	0	C01 Rods	Smyd2
0	-0.294467	0.015	0.149	0	C01 Rods	Magee1
0	-0.29523	0.011	0.147	0	C01 Rods	St6galnac6
0	-0.295476	0.013	0.147	0	C01 Rods	Sqstm1
0	-0.297476	0.001	0.113	0	C01 Rods	Sorcs2
0	-0.297644	0.02	0.16	0	C01 Rods	Mpnd
0	-0.298303	0	0.108	0	C01 Rods	AC115910.1
0	-0.299149	0.001	0.123	0	C01 Rods	Sept3
0	-0.299613	0.005	0.125	0	C01 Rods	Dgkz
0	-0.300829	0.001	0.109	0	C01 Rods	Pde1c
0	-0.301132	0.001	0.121	0	C01 Rods	Hid1
0	-0.302421	0.003	0.118	0	C01 Rods	Plcl1
0	-0.306256	0.001	0.126	0	C01 Rods	Lonrf2
0	-0.310679	0.001	0.121	0	C01 Rods	Frrs1l
0	-0.311156	0.031	0.185	0	C01 Rods	Pdxk
0	-0.311575	0.001	0.124	0	C01 Rods	Parp8
0	-0.314787	0.001	0.124	0	C01 Rods	Sh3bgrl
0	-0.315157	0.003	0.131	0	C01 Rods	Disp2
0	-0.3161	0.004	0.134	0	C01 Rods	Tet1
0	-0.316951	0.001	0.118	0	C01 Rods	Epha10
0	-0.317486	0.001	0.125	0	C01 Rods	Sobp
0	-0.317521	0.003	0.129	0	C01 Rods	Lnx1
0	-0.317764	0.001	0.122	0	C01 Rods	Nfkb1
0	-0.317869	0	0.116	0	C01 Rods	Scn2a
0	-0.317871	0.035	0.188	0	C01 Rods	Pld3
0	-0.31835	0.003	0.122	0	C01 Rods	Cntnap2
0	-0.319375	0.008	0.13	0	C01 Rods	Syngr3
0	-0.319803	0.004	0.131	0	C01 Rods	Chd5
0	-0.320131	0.016	0.157	0	C01 Rods	Bcr
0	-0.320427	0.001	0.124	0	C01 Rods	Rgs8
0	-0.323183	0.009	0.135	0	C01 Rods	2900022M07Rik
0	-0.323738	0.012	0.143	0	C01 Rods	Tle2
0	-0.325114	0.001	0.117	0	C01 Rods	Hecw1
0	-0.326182	0.001	0.133	0	C01 Rods	Cpt1c
0	-0.327209	0.022	0.166	0	C01 Rods	Cep170
0	-0.3274	0.041	0.215	0	C01 Rods	Churc1
0	-0.327675	0.001	0.128	0	C01 Rods	Pde4a
0	-0.3293	0.009	0.148	0	C01 Rods	H2afy2
0	-0.330186	0.011	0.145	0	C01 Rods	Arfgef3
0	-0.330192	0.001	0.127	0	C01 Rods	Shank2
0	-0.330799	0	0.117	0	C01 Rods	Zfp804b
0	-0.331186	0.013	0.144	0	C01 Rods	P3h3
0	-0.331484	0.045	0.208	0	C01 Rods	Gabbr1
0	-0.333382	0.001	0.112	0	C01 Rods	St18
0	-0.334058	0.001	0.135	0	C01 Rods	Arhgef17
0	-0.335394	0.011	0.15	0	C01 Rods	Srgap3
0	-0.337024	0.061	0.238	0	C01 Rods	Hectd4
0	-0.337192	0.02	0.158	0	C01 Rods	Abcd2
0	-0.337268	0.008	0.151	0	C01 Rods	Slc6a8
0	-0.338298	0.01	0.153	0	C01 Rods	Gprasp2
0	-0.339218	0.001	0.114	0	C01 Rods	Camk4
0	-0.33946	0.001	0.116	0	C01 Rods	AC151831.1
0	-0.339498	0.002	0.11	0	C01 Rods	Rap1gap
0	-0.340828	0.001	0.126	0	C01 Rods	Apba2
0	-0.341024	0.014	0.169	0	C01 Rods	Nbdy
0	-0.341866	0.007	0.144	0	C01 Rods	Dact3
0	-0.341957	0.028	0.177	0	C01 Rods	Eps15
0	-0.342737	0.005	0.137	0	C01 Rods	Kcnh2
0	-0.343181	0.068	0.251	0	C01 Rods	Nr1d1
0	-0.344074	0	0.119	0	C01 Rods	Adcy2
0	-0.344219	0.002	0.112	0	C01 Rods	Rgs3
0	-0.344225	0.083	0.29	0	C01 Rods	Tmem256
0	-0.346175	0.078	0.276	0	C01 Rods	Gnl3l
0	-0.346468	0.001	0.143	0	C01 Rods	Prkar1b
0	-0.347247	0.037	0.204	0	C01 Rods	Trim35
0	-0.347805	0.001	0.127	0	C01 Rods	Rgs7
0	-0.34794	0.002	0.146	0	C01 Rods	Pkia
0	-0.349414	0.002	0.127	0	C01 Rods	Spag5
0	-0.350166	0.027	0.173	0	C01 Rods	Mfsd4a
0	-0.350781	0.011	0.162	0	C01 Rods	Hdac11
0	-0.351385	0.025	0.184	0	C01 Rods	Dzip3
0	-0.351524	0.039	0.197	0	C01 Rods	Rcn2
0	-0.353574	0.001	0.154	0	C01 Rods	Lysmd2
0	-0.35509	0.001	0.127	0	C01 Rods	Gria1
0	-0.355239	0.001	0.14	0	C01 Rods	Sfxn1
0	-0.357693	0.001	0.136	0	C01 Rods	Tenm4
0	-0.358263	0.053	0.233	0	C01 Rods	Capns1
0	-0.359404	0.019	0.173	0	C01 Rods	Pik3r3
0	-0.359438	0.127	0.347	0	C01 Rods	Ywhaz
0	-0.359668	0.002	0.152	0	C01 Rods	Psme1
0	-0.361044	0.065	0.244	0	C01 Rods	Appl2
0	-0.361657	0.001	0.146	0	C01 Rods	Tubb4a
0	-0.361949	0.031	0.183	0	C01 Rods	Chd3
0	-0.364273	0.006	0.121	0	C01 Rods	Hpcal4
0	-0.364587	0.001	0.11	0	C01 Rods	Tpbgl
0	-0.365291	0.033	0.186	0	C01 Rods	Fmn1
0	-0.365894	0.001	0.143	0	C01 Rods	Prickle2
0	-0.366465	0.004	0.148	0	C01 Rods	Susd4
0	-0.367312	0.002	0.131	0	C01 Rods	Slc4a3
0	-0.36786	0.001	0.148	0	C01 Rods	Rimklb
0	-0.36864	0.004	0.127	0	C01 Rods	Mt3
0	-0.369275	0.001	0.136	0	C01 Rods	Sptb
0	-0.370579	0.032	0.191	0	C01 Rods	Prkce
0	-0.371569	0.001	0.116	0	C01 Rods	Timp2
0	-0.371595	0.052	0.246	0	C01 Rods	Nenf
0	-0.373377	0.129	0.352	0	C01 Rods	Srrm4
0	-0.373753	0.001	0.149	0	C01 Rods	Speg
0	-0.373793	0.001	0.138	0	C01 Rods	Tmtc2
0	-0.373952	0.017	0.174	0	C01 Rods	St3gal5
0	-0.374196	0.008	0.165	0	C01 Rods	Tnik
0	-0.374417	0.001	0.138	0	C01 Rods	Lynx1
0	-0.374704	0	0.134	0	C01 Rods	Socs2
0	-0.374726	0.074	0.272	0	C01 Rods	Mtss1
0	-0.376348	0.015	0.171	0	C01 Rods	Atp6v1g2
0	-0.377241	0.111	0.323	0	C01 Rods	Morf4l2
0	-0.377859	0.008	0.137	0	C01 Rods	Cnn3
0	-0.378733	0.006	0.145	0	C01 Rods	Inpp4b
0	-0.378886	0.08	0.29	0	C01 Rods	Pja1
0	-0.379675	0.051	0.223	0	C01 Rods	Osbpl6
0	-0.383577	0.001	0.129	0	C01 Rods	Adgrl3
0	-0.384848	0.001	0.113	0	C01 Rods	Kcng4
0	-0.385878	0.007	0.156	0	C01 Rods	Elovl6
0	-0.386443	0.017	0.166	0	C01 Rods	Dlg2
0	-0.386443	0.029	0.207	0	C01 Rods	Bicd1
0	-0.386507	0.078	0.286	0	C01 Rods	Herpud1
0	-0.386678	0.046	0.226	0	C01 Rods	Camsap2
0	-0.387571	0.001	0.115	0	C01 Rods	Slc24a2
0	-0.388332	0	0.142	0	C01 Rods	2900027M19Rik
0	-0.389498	0.08	0.296	0	C01 Rods	Snap47
0	-0.389775	0.039	0.224	0	C01 Rods	Cry2
0	-0.389987	0.005	0.152	0	C01 Rods	Plppr4
0	-0.391012	0.022	0.193	0	C01 Rods	Grik5
0	-0.391909	0	0.144	0	C01 Rods	Gm42993
0	-0.392106	0.011	0.16	0	C01 Rods	Slc43a2
0	-0.392578	0.001	0.136	0	C01 Rods	Cacna1g
0	-0.393814	0.036	0.211	0	C01 Rods	Tnk2
0	-0.396224	0.124	0.361	0	C01 Rods	Dennd5a
0	-0.396912	0.067	0.267	0	C01 Rods	Dcaf7
0	-0.398013	0.054	0.252	0	C01 Rods	Usp22
0	-0.400236	0.001	0.148	0	C01 Rods	St6galnac4
0	-0.400579	0.041	0.245	0	C01 Rods	Stx7
0	-0.400874	0.001	0.153	0	C01 Rods	Zfp608
0	-0.401518	0.002	0.168	0	C01 Rods	Trio
0	-0.401973	0.001	0.152	0	C01 Rods	Atp2b2
0	-0.402129	0.012	0.177	0	C01 Rods	Pgbd5
0	-0.402689	0.033	0.216	0	C01 Rods	Ppm1e
0	-0.403145	0.002	0.159	0	C01 Rods	Wscd1
0	-0.404283	0	0.152	0	C01 Rods	Syt13
0	-0.4062	0.109	0.339	0	C01 Rods	Ppp2r1a
0	-0.406523	0.002	0.174	0	C01 Rods	Tram1l1
0	-0.407331	0.078	0.296	0	C01 Rods	Evl
0	-0.40806	0.02	0.199	0	C01 Rods	Reep5
0	-0.409299	0.012	0.159	0	C01 Rods	Asic3
0	-0.411032	0	0.149	0	C01 Rods	Gm42992
0	-0.411055	0.101	0.32	0	C01 Rods	Rnf145
0	-0.411138	0.033	0.221	0	C01 Rods	Reep2
0	-0.412496	0.384	0.657	0	C01 Rods	Hnrnpa3
0	-0.413214	0.007	0.186	0	C01 Rods	Ube2e2
0	-0.413516	0.001	0.156	0	C01 Rods	Myt1l
0	-0.414013	0.001	0.152	0	C01 Rods	Robo2
0	-0.414281	0.028	0.22	0	C01 Rods	Asph
0	-0.414329	0.072	0.293	0	C01 Rods	Csnk1e
0	-0.414337	0.003	0.147	0	C01 Rods	Fndc5
0	-0.414581	0.004	0.148	0	C01 Rods	Ppp1r1a
0	-0.415302	0.002	0.123	0	C01 Rods	Gem
0	-0.415397	0.012	0.186	0	C01 Rods	Cend1
0	-0.415986	0.002	0.163	0	C01 Rods	Serp2
0	-0.416095	0.013	0.151	0	C01 Rods	Gadd45g
0	-0.416597	0.052	0.239	0	C01 Rods	Atp9a
0	-0.416663	0.007	0.17	0	C01 Rods	Mtus2
0	-0.41692	0.005	0.165	0	C01 Rods	Galnt13
0	-0.417108	0.001	0.133	0	C01 Rods	Igf1
0	-0.417313	0.255	0.524	0	C01 Rods	Nisch
0	-0.417559	0.271	0.534	0	C01 Rods	Atpif1
0	-0.418598	0.118	0.332	0	C01 Rods	Stxbp5
0	-0.418774	0.004	0.179	0	C01 Rods	Ddhd2
0	-0.420214	0.006	0.18	0	C01 Rods	Camk2n2
0	-0.420699	0.002	0.131	0	C01 Rods	Chst2
0	-0.42111	0.139	0.385	0	C01 Rods	Mpc1
0	-0.423823	0.049	0.263	0	C01 Rods	Smim14
0	-0.425267	0.028	0.21	0	C01 Rods	Magi1
0	-0.425319	0.234	0.502	0	C01 Rods	Phip
0	-0.425513	0.143	0.373	0	C01 Rods	Rev3l
0	-0.425896	0.002	0.124	0	C01 Rods	Thrsp
0	-0.426589	0.002	0.16	0	C01 Rods	Fez1
0	-0.426779	0.004	0.152	0	C01 Rods	Ddr1
0	-0.426885	0.003	0.162	0	C01 Rods	Marcksl1
0	-0.426945	0.053	0.238	0	C01 Rods	Limch1
0	-0.428821	0.463	0.713	0	C01 Rods	Ptms
0	-0.429493	0.003	0.121	0	C01 Rods	Pgc
0	-0.429513	0.112	0.335	0	C01 Rods	Dst
0	-0.429976	0.001	0.134	0	C01 Rods	B3gat1
0	-0.430378	0.001	0.156	0	C01 Rods	Dpp6
0	-0.431083	0.108	0.34	0	C01 Rods	Zcchc18
0	-0.43123	0.011	0.186	0	C01 Rods	Ahcyl2
0	-0.431291	0.183	0.439	0	C01 Rods	Kif1a
0	-0.431878	0.329	0.602	0	C01 Rods	Canx
0	-0.43219	0.072	0.28	0	C01 Rods	C1qtnf12
0	-0.433228	0.001	0.131	0	C01 Rods	Kcnb2
0	-0.434232	0.001	0.152	0	C01 Rods	Ddah1
0	-0.434311	0.107	0.343	0	C01 Rods	Wdr6
0	-0.43519	0.035	0.209	0	C01 Rods	Sez6
0	-0.437132	0.001	0.141	0	C01 Rods	Rgs16
0	-0.438361	0.307	0.568	0	C01 Rods	Cfl1
0	-0.439638	0.002	0.174	0	C01 Rods	Shank1
0	-0.440416	0.143	0.409	0	C01 Rods	Gtf2i
0	-0.440997	0.001	0.152	0	C01 Rods	Nrcam
0	-0.442896	0.019	0.155	0	C01 Rods	Pde10a
0	-0.443258	0.004	0.174	0	C01 Rods	Csrnp3
0	-0.443394	0.001	0.165	0	C01 Rods	Stat5b
0	-0.443596	0.002	0.184	0	C01 Rods	Tmod2
0	-0.444055	0.005	0.168	0	C01 Rods	Tmem191c
0	-0.44698	0.203	0.468	0	C01 Rods	Gabarap
0	-0.44712	0.001	0.145	0	C01 Rods	Epha4
0	-0.448875	0.001	0.13	0	C01 Rods	Bhlhe23
0	-0.449961	0.003	0.174	0	C01 Rods	Gm1673
0	-0.450446	0.069	0.294	0	C01 Rods	Ywhag
0	-0.451034	0.192	0.459	0	C01 Rods	Unc80
0	-0.451443	0.002	0.158	0	C01 Rods	Enho
0	-0.451741	0.009	0.137	0	C01 Rods	Qsox1
0	-0.451881	0.957	0.978	0	C01 Rods	mt-Rnr2
0	-0.451938	0.054	0.261	0	C01 Rods	Chn1
0	-0.452123	0.472	0.742	0	C01 Rods	Luc7l3
0	-0.453732	0.001	0.181	0	C01 Rods	Aatk
0	-0.457062	0	0.145	0	C01 Rods	Gm42597
0	-0.458406	0.003	0.182	0	C01 Rods	Zfp467
0	-0.460414	0.184	0.46	0	C01 Rods	Ogt
0	-0.460495	0.06	0.268	0	C01 Rods	Dusp26
0	-0.462499	0.201	0.482	0	C01 Rods	Cltc
0	-0.462812	0.451	0.668	0	C01 Rods	E130218I03Rik
0	-0.463739	0.001	0.169	0	C01 Rods	Cntn1
0	-0.464252	0.062	0.29	0	C01 Rods	Per3
0	-0.465272	0.145	0.422	0	C01 Rods	1810037I17Rik
0	-0.466441	0.029	0.22	0	C01 Rods	Clstn3
0	-0.466607	0.04	0.266	0	C01 Rods	B3gat3
0	-0.467331	0.003	0.191	0	C01 Rods	Tceal5
0	-0.468189	0.002	0.18	0	C01 Rods	Fry
0	-0.468691	0.011	0.173	0	C01 Rods	Kcnc1
0	-0.470022	0.012	0.21	0	C01 Rods	Dab2ip
0	-0.472426	0.044	0.224	0	C01 Rods	Stat3
0	-0.473513	0.396	0.678	0	C01 Rods	Hnrnph1
0	-0.474112	0.023	0.227	0	C01 Rods	Trim9
0	-0.474724	0.003	0.163	0	C01 Rods	Nrsn1
0	-0.476077	0.045	0.243	0	C01 Rods	Cdh2
0	-0.476965	0.001	0.148	0	C01 Rods	Grm5
0	-0.477392	0.198	0.464	0	C01 Rods	Akap11
0	-0.47813	0.179	0.432	0	C01 Rods	Tsc22d1
0	-0.478209	0.065	0.295	0	C01 Rods	Ptprs
0	-0.478835	0.062	0.285	0	C01 Rods	Gprasp1
0	-0.479726	0.345	0.611	0	C01 Rods	Psip1
0	-0.481186	0.018	0.228	0	C01 Rods	Mapk8ip1
0	-0.481465	0.084	0.344	0	C01 Rods	Ube2e1
0	-0.482399	0.001	0.146	0	C01 Rods	Nrxn1
0	-0.484945	0.005	0.187	0	C01 Rods	Arid5b
0	-0.486259	0.001	0.134	0	C01 Rods	Slc6a11
0	-0.487672	0.002	0.158	0	C01 Rods	Tmem65
0	-0.488026	0.001	0.151	0	C01 Rods	Lsamp
0	-0.48919	0.012	0.179	0	C01 Rods	Sox4
0	-0.489316	0.071	0.319	0	C01 Rods	Ccdc88a
0	-0.489594	0.002	0.199	0	C01 Rods	Dusp3
0	-0.489873	0.006	0.187	0	C01 Rods	Igsf21
0	-0.489977	0	0.142	0	C01 Rods	Cacna2d1
0	-0.490243	0.002	0.187	0	C01 Rods	Nsg1
0	-0.490618	0.267	0.544	0	C01 Rods	Cdc42
0	-0.491256	0.04	0.252	0	C01 Rods	Neurl1a
0	-0.491715	0.367	0.637	0	C01 Rods	Erdr1
0	-0.492296	0.125	0.39	0	C01 Rods	Atp6v0a1
0	-0.49233	0.025	0.24	0	C01 Rods	Dennd5b
0	-0.492541	0.012	0.135	0	C01 Rods	Gadd45b
0	-0.49313	0.209	0.484	0	C01 Rods	Pcbp3
0	-0.493265	0.001	0.111	0	C01 Rods	Cntn5
0	-0.49464	0.02	0.227	0	C01 Rods	Rtn4rl1
0	-0.49569	0.068	0.314	0	C01 Rods	Cbx6
0	-0.49621	0.002	0.193	0	C01 Rods	Arhgef9
0	-0.496714	0.001	0.187	0	C01 Rods	Kcnj9
0	-0.497206	0.04	0.261	0	C01 Rods	Cyfip2
0	-0.497212	0.051	0.265	0	C01 Rods	Scd2
0	-0.497567	0.156	0.407	0	C01 Rods	Rogdi
0	-0.497644	0.023	0.243	0	C01 Rods	Bscl2
0	-0.4983	0.027	0.203	0	C01 Rods	Gsdme
0	-0.498759	0.023	0.238	0	C01 Rods	Adgrl1
0	-0.499269	0.001	0.199	0	C01 Rods	Irf2bpl
0	-0.499477	0.002	0.194	0	C01 Rods	Ina
0	-0.500918	0.146	0.427	0	C01 Rods	Atxn10
0	-0.502837	0.001	0.182	0	C01 Rods	Kcnk3
0	-0.502996	0.227	0.51	0	C01 Rods	Klc1
0	-0.503269	0.055	0.28	0	C01 Rods	Epb41l3
0	-0.504833	0.031	0.25	0	C01 Rods	Myo5a
0	-0.505483	0.001	0.193	0	C01 Rods	Mpp2
0	-0.506051	0.001	0.186	0	C01 Rods	Map6
0	-0.506185	0.272	0.579	0	C01 Rods	Atp6v1b2
0	-0.506213	0.132	0.357	0	C01 Rods	Chga
0	-0.506845	0.208	0.477	0	C01 Rods	Serinc1
0	-0.512554	0.58	0.783	0	C01 Rods	Snap25
0	-0.51275	0.006	0.188	0	C01 Rods	Agrn
0	-0.512762	0.002	0.158	0	C01 Rods	Tbx2
0	-0.514704	0.077	0.264	0	C01 Rods	Eif3b
0	-0.515906	0.001	0.151	0	C01 Rods	Zfhx3
0	-0.516012	0.126	0.398	0	C01 Rods	Rundc3a
0	-0.517541	0	0.191	0	C01 Rods	Cacna1d
0	-0.518679	0.005	0.216	0	C01 Rods	Clip3
0	-0.52043	0.034	0.269	0	C01 Rods	Bex4
0	-0.521744	0.022	0.208	0	C01 Rods	Nav1
0	-0.522768	0.061	0.319	0	C01 Rods	Prkacb
0	-0.525552	0.001	0.162	0	C01 Rods	Slc24a3
0	-0.529254	0.032	0.178	0	C01 Rods	Nr4a1
0	-0.529352	0.016	0.223	0	C01 Rods	Hspa12a
0	-0.531415	0.01	0.225	0	C01 Rods	Tcaf1
0	-0.53145	0.002	0.157	0	C01 Rods	Cdh11
0	-0.532914	0.389	0.673	0	C01 Rods	Prdx2
0	-0.532957	0.001	0.187	0	C01 Rods	Elmo1
0	-0.533518	0.007	0.175	0	C01 Rods	Uchl1
0	-0.534819	0.001	0.207	0	C01 Rods	Frmd4a
0	-0.536031	0.136	0.423	0	C01 Rods	Prrc2b
0	-0.537644	0.005	0.186	0	C01 Rods	Tmem132a
0	-0.543642	0.039	0.281	0	C01 Rods	Tspan13
0	-0.54421	0.003	0.133	0	C01 Rods	Cngb3
0	-0.544895	0.225	0.517	0	C01 Rods	Calm3
0	-0.545569	0.001	0.216	0	C01 Rods	Ttll7
0	-0.546105	0.02	0.245	0	C01 Rods	Mllt11
0	-0.546166	0.169	0.477	0	C01 Rods	Prkar1a
0	-0.548038	0.004	0.201	0	C01 Rods	Jam3
0	-0.550355	0.002	0.224	0	C01 Rods	Lasp1
0	-0.55074	0.092	0.352	0	C01 Rods	Zwint
0	-0.55182	0.013	0.224	0	C01 Rods	Adgrb3
0	-0.552285	0.002	0.209	0	C01 Rods	Abr
0	-0.552306	0.003	0.195	0	C01 Rods	Ryr2
0	-0.552577	0.114	0.38	0	C01 Rods	Mxra7
0	-0.555726	0.289	0.578	0	C01 Rods	Dnaja1
0	-0.555755	0.001	0.217	0	C01 Rods	Cadm4
0	-0.556181	0.328	0.602	0	C01 Rods	Rab3a
0	-0.557594	0.001	0.169	0	C01 Rods	Sulf2
0	-0.561609	0.002	0.157	0	C01 Rods	Fam19a3
0	-0.56233	0.004	0.206	0	C01 Rods	Sybu
0	-0.564156	0.429	0.713	0	C01 Rods	Hsp90ab1
0	-0.568797	0.022	0.242	0	C01 Rods	Cygb
0	-0.569287	0.001	0.12	0	C01 Rods	Pcdh7
0	-0.571131	0.077	0.335	0	C01 Rods	Tmem59l
0	-0.573329	0.006	0.214	0	C01 Rods	Fscn1
0	-0.574126	0.016	0.245	0	C01 Rods	Igsf8
0	-0.575186	0.006	0.205	0	C01 Rods	Sh3bgrl3
0	-0.576785	0.171	0.479	0	C01 Rods	Atp6v1a
0	-0.580994	0.115	0.409	0	C01 Rods	Tceal9
0	-0.581698	0.142	0.45	0	C01 Rods	Maged1
0	-0.582651	0.141	0.413	0	C01 Rods	Thra
0	-0.585212	0.081	0.369	0	C01 Rods	Tef
0	-0.586266	0.002	0.2	0	C01 Rods	Rab3c
0	-0.586796	0.001	0.191	0	C01 Rods	Drd1
0	-0.589886	0.001	0.191	0	C01 Rods	Dgkh
0	-0.592094	0.001	0.166	0	C01 Rods	Cntn4
0	-0.593828	0.556	0.769	0	C01 Rods	Tpi1
0	-0.594391	0.001	0.124	0	C01 Rods	Nfib
0	-0.599999	0.379	0.668	0	C01 Rods	Gls
0	-0.600033	0.13	0.424	0	C01 Rods	Pfn2
0	-0.602178	0.001	0.217	0	C01 Rods	Ntrk2
0	-0.603585	0.036	0.216	0	C01 Rods	Lmo4
0	-0.605545	0.009	0.209	0	C01 Rods	Tagln3
0	-0.606219	0.576	0.749	0	C01 Rods	Itm2b
0	-0.610524	0.001	0.213	0	C01 Rods	Ampd2
0	-0.611906	0.416	0.667	0	C01 Rods	Actb
0	-0.612099	0.796	0.943	0	C01 Rods	Hspa8
0	-0.613089	0.504	0.723	0	C01 Rods	Aplp2
0	-0.61392	0.003	0.204	0	C01 Rods	Spock2
0	-0.613968	0.004	0.23	0	C01 Rods	Kif5c
0	-0.614043	0.036	0.302	0	C01 Rods	Vegfa
0	-0.614996	0.009	0.144	0	C01 Rods	Tnnt1
0	-0.616166	0.982	0.983	0	C01 Rods	mt-Co1
0	-0.619603	0.004	0.236	0	C01 Rods	Crmp1
0	-0.621683	0.009	0.238	0	C01 Rods	Gstm5
0	-0.626546	0.01	0.25	0	C01 Rods	Syt11
0	-0.632244	0.004	0.238	0	C01 Rods	Prune2
0	-0.632384	0.002	0.22	0	C01 Rods	Kcna5
0	-0.632893	0.001	0.209	0	C01 Rods	Fstl5
0	-0.632973	0.171	0.465	0	C01 Rods	Map4
0	-0.638151	0.002	0.223	0	C01 Rods	Tmcc3
0	-0.638318	0.004	0.242	0	C01 Rods	Mapt
0	-0.638388	0.117	0.417	0	C01 Rods	Cd47
0	-0.639692	0.002	0.19	0	C01 Rods	Nrxn2
0	-0.639968	0.003	0.115	0	C01 Rods	Pax6
0	-0.641203	0.314	0.543	0	C01 Rods	Khdrbs3
0	-0.642082	0.101	0.369	0	C01 Rods	Podxl2
0	-0.643114	0.001	0.211	0	C01 Rods	Prkcb
0	-0.643206	0.008	0.225	0	C01 Rods	Six6
0	-0.643789	0.017	0.243	0	C01 Rods	Pygm
0	-0.643813	0.046	0.243	0	C01 Rods	Mpp6
0	-0.645112	0.124	0.429	0	C01 Rods	Agap1
0	-0.646924	0.012	0.226	0	C01 Rods	Samsn1
0	-0.64862	0.002	0.228	0	C01 Rods	Pak3
0	-0.653225	0.027	0.286	0	C01 Rods	Cadm3
0	-0.653606	0.002	0.246	0	C01 Rods	Asic4
0	-0.656772	0.002	0.227	0	C01 Rods	Nyap2
0	-0.657363	0.048	0.315	0	C01 Rods	Sh3bp1
0	-0.658546	0.01	0.23	0	C01 Rods	Gnai2
0	-0.658931	0.195	0.502	0	C01 Rods	Pgrmc1
0	-0.659072	0.16	0.486	0	C01 Rods	Ywhab
0	-0.659415	0.236	0.525	0	C01 Rods	Agtpbp1
0	-0.659779	0.002	0.124	0	C01 Rods	Vstm2b
0	-0.659944	0.011	0.248	0	C01 Rods	Iqsec3
0	-0.660632	0.002	0.124	0	C01 Rods	Reln
0	-0.66152	0.134	0.401	0	C01 Rods	Rtn1
0	-0.663739	0.027	0.214	0	C01 Rods	Ptprn
0	-0.664231	0.009	0.173	0	C01 Rods	Epha7
0	-0.664913	0.007	0.215	0	C01 Rods	Ndrg4
0	-0.665497	0.017	0.264	0	C01 Rods	Selenom
0	-0.665896	0.013	0.262	0	C01 Rods	Hap1
0	-0.667923	0.001	0.222	0	C01 Rods	Ncald
0	-0.670293	0.107	0.415	0	C01 Rods	Nrep
0	-0.671235	0.028	0.256	0	C01 Rods	Edil3
0	-0.671337	0.001	0.218	0	C01 Rods	Runx1t1
0	-0.674987	0.004	0.189	0	C01 Rods	Six3
0	-0.675417	0.009	0.212	0	C01 Rods	Epha5
0	-0.677547	0.004	0.146	0	C01 Rods	Nfia
0	-0.683031	0.526	0.737	0	C01 Rods	Mif
0	-0.68331	0.003	0.25	0	C01 Rods	Samd14
0	-0.692132	0.002	0.121	0	C01 Rods	Car8
0	-0.69598	0.002	0.218	0	C01 Rods	Adgrl2
0	-0.699477	0.006	0.224	0	C01 Rods	Rgs11
0	-0.700194	0.576	0.772	0	C01 Rods	Atp2b1
0	-0.701084	0.003	0.144	0	C01 Rods	H2-K1
0	-0.701779	0.079	0.389	0	C01 Rods	Plcb4
0	-0.706236	0.004	0.25	0	C01 Rods	Pnmal2
0	-0.706388	0.002	0.196	0	C01 Rods	Rnf152
0	-0.708988	0.006	0.264	0	C01 Rods	Klhdc8a
0	-0.711573	0.177	0.507	0	C01 Rods	Rnf187
0	-0.716643	0.003	0.258	0	C01 Rods	Slc4a10
0	-0.71848	0.015	0.219	0	C01 Rods	Gabrr2
0	-0.720479	0.003	0.146	0	C01 Rods	Zfhx4
0	-0.722059	0.214	0.465	0	C01 Rods	Chgb
0	-0.722851	0.054	0.331	0	C01 Rods	Pgm2l1
0	-0.723106	0.002	0.278	0	C01 Rods	Scrn1
0	-0.723853	0.006	0.252	0	C01 Rods	Asap2
0	-0.726994	0.935	0.946	0	C01 Rods	Mgarp
0	-0.727201	0.002	0.263	0	C01 Rods	Diras2
0	-0.728326	0.003	0.261	0	C01 Rods	Rit2
0	-0.728668	0.098	0.425	0	C01 Rods	Bex3
0	-0.734788	0.088	0.339	0	C01 Rods	Rd3l
0	-0.74297	0.238	0.569	0	C01 Rods	Psap
0	-0.743943	0.026	0.29	0	C01 Rods	6430548M08Rik
0	-0.746861	0.003	0.194	0	C01 Rods	Ly6h
0	-0.756346	0.003	0.217	0	C01 Rods	Tgfb2
0	-0.762807	0.003	0.262	0	C01 Rods	Faim2
0	-0.771179	0.009	0.276	0	C01 Rods	Nrn1l
0	-0.774324	0.056	0.274	0	C01 Rods	Tkt
0	-0.778806	0.003	0.182	0	C01 Rods	Synpr
0	-0.779524	0.002	0.289	0	C01 Rods	Zmiz1
0	-0.780314	0.261	0.586	0	C01 Rods	Bex2
0	-0.78119	0.048	0.268	0	C01 Rods	H2-D1
0	-0.781992	0.067	0.326	0	C01 Rods	Celf4
0	-0.782401	0.001	0.237	0	C01 Rods	1810041L15Rik
0	-0.78818	0.002	0.197	0	C01 Rods	Unc13c
0	-0.793337	0.396	0.678	0	C01 Rods	Vdac1
0	-0.795055	0.003	0.296	0	C01 Rods	Gabrg2
0	-0.797576	0.014	0.3	0	C01 Rods	Ackr1
0	-0.798649	0.003	0.236	0	C01 Rods	Zeb2
0	-0.801512	0.893	0.954	0	C01 Rods	Ckb
0	-0.801997	0.026	0.323	0	C01 Rods	Slc22a17
0	-0.802158	0.001	0.247	0	C01 Rods	Frmd3
0	-0.803042	0.125	0.434	0	C01 Rods	Ank3
0	-0.806752	0.023	0.317	0	C01 Rods	Bex1
0	-0.806945	0.007	0.27	0	C01 Rods	4930447C04Rik
0	-0.808125	0.004	0.189	0	C01 Rods	Scgn
0	-0.810948	0.058	0.398	0	C01 Rods	Gpr162
0	-0.811262	0.004	0.224	0	C01 Rods	Pcdh9
0	-0.811459	0.098	0.311	0	C01 Rods	Junb
0	-0.811734	0.121	0.446	0	C01 Rods	Tcf4
0	-0.816889	0.397	0.686	0	C01 Rods	Tuba1a
0	-0.820673	0.066	0.387	0	C01 Rods	Sv2a
0	-0.821305	0.011	0.284	0	C01 Rods	Gnb2
0	-0.826265	0.002	0.284	0	C01 Rods	Gucy1b3
0	-0.827379	0.004	0.277	0	C01 Rods	Olfm1
0	-0.828046	0.056	0.4	0	C01 Rods	Ndn
0	-0.829706	0.086	0.438	0	C01 Rods	Hist3h2a
0	-0.850203	0.001	0.254	0	C01 Rods	Lin7a
0	-0.855302	0.002	0.214	0	C01 Rods	Lhx4
0	-0.864603	0.002	0.283	0	C01 Rods	Thsd7a
0	-0.867458	0.011	0.319	0	C01 Rods	Gng3
0	-0.872157	0.002	0.231	0	C01 Rods	Gpr179
0	-0.874553	0.003	0.215	0	C01 Rods	Qpct
0	-0.875981	0.013	0.205	0	C01 Rods	Basp1
0	-0.878062	0.063	0.407	0	C01 Rods	Dpysl2
0	-0.881547	0.254	0.61	0	C01 Rods	Gnas
0	-0.881579	0.01	0.334	0	C01 Rods	Slc38a1
0	-0.881676	0.003	0.269	0	C01 Rods	Tmem215
0	-0.882711	0.006	0.313	0	C01 Rods	Acbd6
0	-0.887023	0.287	0.604	0	C01 Rods	Ttyh1
0	-0.888048	0.002	0.261	0	C01 Rods	Mdga2
0	-0.895614	0.022	0.351	0	C01 Rods	Scg3
0	-0.89738	0.01	0.335	0	C01 Rods	Gabrb3
0	-0.89905	0.003	0.278	0	C01 Rods	Gabrr1
0	-0.910431	0.007	0.294	0	C01 Rods	Caly
0	-0.910457	0.005	0.23	0	C01 Rods	Ccdc136
0	-0.910765	0.252	0.597	0	C01 Rods	Slc12a5
0	-0.912852	0.003	0.246	0	C01 Rods	Cacna1h
0	-0.916912	0.012	0.333	0	C01 Rods	Foxn3
0	-0.929607	0.005	0.144	0	C01 Rods	Cebpd
0	-0.934454	0.034	0.375	0	C01 Rods	Stmn3
0	-0.937363	0.004	0.341	0	C01 Rods	Aplp1
0	-0.956736	0.009	0.343	0	C01 Rods	Camk2b
0	-0.960247	0.005	0.242	0	C01 Rods	Cabp1
0	-0.965568	0.058	0.425	0	C01 Rods	Cd63
0	-0.972628	0.003	0.284	0	C01 Rods	Gucy1a3
0	-0.97346	0.256	0.649	0	C01 Rods	Ftl1
0	-0.981939	0.092	0.409	0	C01 Rods	Gm37583
0	-0.985009	0.002	0.252	0	C01 Rods	Ptprz1
0	-0.986328	0.069	0.451	0	C01 Rods	Hist3h2ba
0	-0.995453	0.003	0.236	0	C01 Rods	Cacna2d3
0	-1.00005	0.413	0.735	0	C01 Rods	Sncb
0	-1.00795	0.041	0.411	0	C01 Rods	Snrpn
0	-1.01513	0.006	0.341	0	C01 Rods	Eef1a2
0	-1.02378	0.002	0.279	0	C01 Rods	Gabra1
0	-1.0282	0.014	0.3	0	C01 Rods	B3galt2
0	-1.03768	0.062	0.254	0	C01 Rods	Glul
0	-1.03796	0.003	0.12	0	C01 Rods	Slit2
0	-1.06435	0.025	0.363	0	C01 Rods	Gnao1
0	-1.06672	0.399	0.756	0	C01 Rods	Ppia
0	-1.07479	0.003	0.312	0	C01 Rods	Car10
0	-1.07921	0.003	0.33	0	C01 Rods	Gpm6a
0	-1.08158	0.021	0.34	0	C01 Rods	Hlf
0	-1.09731	0.003	0.312	0	C01 Rods	Prox1
0	-1.12312	0.117	0.53	0	C01 Rods	Ttc3
0	-1.12437	0.076	0.375	0	C01 Rods	Egr1
0	-1.12942	0.004	0.341	0	C01 Rods	App
0	-1.14794	0.506	0.743	0	C01 Rods	Calm1
0	-1.15239	0.007	0.352	0	C01 Rods	Nap1l5
0	-1.16179	0.007	0.36	0	C01 Rods	Tubb2a
0	-1.17613	0.029	0.329	0	C01 Rods	Stmn1
0	-1.18483	0.044	0.443	0	C01 Rods	Dbp
0	-1.19279	0.003	0.352	0	C01 Rods	Auts2
0	-1.19715	0.027	0.4	0	C01 Rods	Itm2c
0	-1.19768	0.004	0.134	0	C01 Rods	Grik1
0	-1.21424	0.005	0.246	0	C01 Rods	Cabp5
0	-1.22111	0.003	0.349	0	C01 Rods	Syt4
0	-1.2368	0.04	0.337	0	C01 Rods	Clu
0	-1.24102	0.02	0.292	0	C01 Rods	Mt1
0	-1.24811	0.002	0.178	0	C01 Rods	Ntng1
0	-1.249	0.035	0.453	0	C01 Rods	Hmgn3
0	-1.27032	0.162	0.566	0	C01 Rods	Nme1
0	-1.27556	0.017	0.35	0	C01 Rods	BC030499
0	-1.2815	0.008	0.431	0	C01 Rods	Cltb
0	-1.32264	0.006	0.367	0	C01 Rods	Lrtm1
0	-1.35395	0.007	0.253	0	C01 Rods	Grm6
0	-1.35694	0.006	0.432	0	C01 Rods	Celf3
0	-1.37412	0.007	0.367	0	C01 Rods	Sphkap
0	-1.38156	0.005	0.257	0	C01 Rods	Isl1
0	-1.4044	0.019	0.238	0	C01 Rods	Gnat2
0	-1.40766	0.013	0.173	0	C01 Rods	Gsg1
0	-1.40789	0.004	0.259	0	C01 Rods	Ndnf
0	-1.41713	0.007	0.226	0	C01 Rods	Snhg11
0	-1.43048	0.006	0.357	0	C01 Rods	Neurod4
0	-1.44488	0.029	0.371	0	C01 Rods	Gria2
0	-1.47789	0.004	0.342	0	C01 Rods	Vsx2
0	-1.50803	0.004	0.386	0	C01 Rods	Ptprd
0	-1.53588	0.004	0.394	0	C01 Rods	Kcnma1
0	-1.62172	0.014	0.313	0	C01 Rods	Scg2
0	-1.65267	0.008	0.407	0	C01 Rods	Cadps
0	-1.66229	0.006	0.428	0	C01 Rods	Nrxn3
0	-1.70293	0.004	0.284	0	C01 Rods	Trpm1
0	-1.71558	0.084	0.564	0	C01 Rods	Cplx3
0	-1.71876	0.014	0.38	0	C01 Rods	Trnp1
0	-1.78713	0.075	0.502	0	C01 Rods	Tmsb10
0	-1.79394	0.05	0.353	0	C01 Rods	Gngt2
0	-1.8286	0.028	0.447	0	C01 Rods	Gm4792
0	-1.87306	0.024	0.31	0	C01 Rods	Pcp4
0	-2.03488	0.074	0.25	0	C01 Rods	Pde6h
0	-2.04856	0.107	0.665	0	C01 Rods	Gnb3
0	-2.06023	0.053	0.411	0	C01 Rods	Gng13
0	-2.10712	0.037	0.321	0	C01 Rods	Pcp2
0	-2.14766	0.03	0.279	0	C01 Rods	Apoe
5.49987e-308	-0.364395	0.071	0.253	1.02765e-303	C01 Rods	Ywhah
1.02877e-307	-0.325282	0.091	0.291	1.92226e-303	C01 Rods	Comt
1.30833e-307	-0.29933	0.031	0.179	2.44461e-303	C01 Rods	Mtus1
2.77424e-307	-0.419022	0.223	0.476	5.18367e-303	C01 Rods	Ppp3ca
4.16054e-307	-0.545122	0.015	0.141	7.77397e-303	C01 Rods	Fgf2
4.28627e-306	-0.403048	0.183	0.423	8.0089e-302	C01 Rods	Zdhhc17
3.51679e-305	-0.340202	0.001	0.108	6.57113e-301	C01 Rods	Adgrb1
4.50522e-305	-0.4092	0.324	0.589	8.418e-301	C01 Rods	H2afy
4.87829e-305	-0.349803	0.079	0.267	9.11508e-301	C01 Rods	Msl1
6.61603e-305	-0.30883	0.016	0.144	1.23621e-300	C01 Rods	Slc8a3
4.19132e-304	-0.312171	0.031	0.177	7.83147e-300	C01 Rods	Rnf165
5.19057e-304	-0.28096	0.001	0.107	9.69857e-300	C01 Rods	Epb41l1
9.81456e-304	-0.361381	0.002	0.108	1.83385e-299	C01 Rods	Parvb
1.35195e-303	-0.261523	0	0.104	2.52612e-299	C01 Rods	Nova2
1.74061e-303	-0.411649	0.4	0.65	3.25233e-299	C01 Rods	Nedd4
6.30808e-303	-0.453616	0.022	0.156	1.17866e-298	C01 Rods	E2f6
7.18831e-302	0.607952	0.419	0.229	1.34314e-297	C01 Rods	Mef2c
8.16434e-302	-0.360898	0.042	0.198	1.52551e-297	C01 Rods	Hsph1
9.08997e-302	-0.393217	0.217	0.467	1.69846e-297	C01 Rods	Mtch1
1.13842e-301	-0.267424	0.005	0.116	2.12713e-297	C01 Rods	Apc2
1.17484e-301	-0.28094	0.001	0.106	2.1952e-297	C01 Rods	2900011O08Rik
2.53343e-301	-1.62774	0.028	0.163	4.73371e-297	C01 Rods	Arr3
2.55683e-301	-0.397458	0.22	0.47	4.77743e-297	C01 Rods	Dynll2
4.5702e-301	-0.301845	0.001	0.105	8.53941e-297	C01 Rods	Fam196a
1.5403e-300	-0.351056	0.133	0.355	2.87805e-296	C01 Rods	Atp6ap1
6.36615e-300	-0.317364	0.072	0.254	1.18951e-295	C01 Rods	Cbx5
8.5283e-300	-0.277503	0.001	0.105	1.59351e-295	C01 Rods	Fgf13
2.64293e-299	-0.26558	0.001	0.104	4.93832e-295	C01 Rods	Man1c1
3.42681e-299	-0.32388	0.049	0.21	6.40299e-295	C01 Rods	Kcnc3
3.49795e-299	0.26233	0.934	0.902	6.53593e-295	C01 Rods	Rsrp1
1.16615e-298	-0.386407	0.001	0.104	2.17895e-294	C01 Rods	Camkv
1.17696e-298	-0.276641	0.007	0.121	2.19915e-294	C01 Rods	A730017C20Rik
2.11005e-298	-0.251956	0.004	0.114	3.94263e-294	C01 Rods	Fyn
3.48396e-298	0.493155	0.531	0.325	6.50978e-294	C01 Rods	Fabp12
5.03807e-298	-0.300376	0.001	0.104	9.41363e-294	C01 Rods	Amigo2
1.13526e-297	-0.338326	0.064	0.238	2.12124e-293	C01 Rods	Tmem38a
4.80514e-297	0.589217	0.192	0.045	8.97839e-293	C01 Rods	AC121870.2
1.61377e-296	-0.446413	0.065	0.237	3.01533e-292	C01 Rods	Pmepa1
1.72262e-296	-0.342573	0.078	0.261	3.21871e-292	C01 Rods	Fuom
6.57906e-296	-0.295758	0.056	0.224	1.2293e-291	C01 Rods	Tceal1
1.35225e-295	-0.298368	0.043	0.198	2.52668e-291	C01 Rods	Gdap1
3.88371e-295	-0.312852	0.042	0.196	7.25671e-291	C01 Rods	Mark4
4.20344e-294	-0.261615	0.005	0.113	7.85412e-290	C01 Rods	Klf13
9.62157e-294	-0.396846	0.449	0.679	1.79779e-289	C01 Rods	Mrfap1
1.11447e-293	-0.447857	0.019	0.146	2.08239e-289	C01 Rods	Nin
1.67042e-293	-0.30844	0	0.101	3.12117e-289	C01 Rods	Gm42598
2.12045e-293	-0.264039	0.001	0.104	3.96206e-289	C01 Rods	Psd3
1.64253e-292	0.575474	0.248	0.081	3.06907e-288	C01 Rods	Pdia5
1.96132e-292	-0.363345	0.171	0.406	3.66473e-288	C01 Rods	Prrc2a
3.15211e-292	-0.25012	0.003	0.107	5.88971e-288	C01 Rods	Camk1
4.90438e-292	-0.305699	0.002	0.105	9.16382e-288	C01 Rods	Mgll
4.95466e-292	-0.275386	0.004	0.11	9.25779e-288	C01 Rods	Ache
5.42145e-292	-0.373054	0.158	0.384	1.013e-287	C01 Rods	Dnm1
5.96601e-292	0.577917	0.396	0.204	1.11475e-287	C01 Rods	Slc16a6
6.51104e-292	-0.434638	0.074	0.249	1.21659e-287	C01 Rods	Phyhipl
7.19594e-292	-0.264247	0.001	0.102	1.34456e-287	C01 Rods	Lrp1
6.0821e-291	-0.552154	0.004	0.109	1.13644e-286	C01 Rods	Edn2
7.33778e-291	-0.689725	0.003	0.109	1.37106e-286	C01 Rods	Kcne2
2.74951e-290	-0.308569	0.002	0.104	5.13746e-286	C01 Rods	Pou2f2
8.57651e-290	-0.256748	0.003	0.108	1.60252e-285	C01 Rods	Cyth3
5.36992e-289	-0.251426	0.001	0.101	1.00337e-284	C01 Rods	Ctnnd2
7.7604e-289	-0.284095	0.002	0.105	1.45003e-284	C01 Rods	Rsph10b
1.8723e-288	-0.268182	0.008	0.12	3.49839e-284	C01 Rods	1700025G04Rik
4.53433e-287	-0.256795	0.007	0.117	8.4724e-283	C01 Rods	Slc35g2
5.69393e-287	-0.258388	0.009	0.123	1.06391e-282	C01 Rods	Rnf208
5.28767e-286	-0.258308	0.002	0.104	9.88001e-282	C01 Rods	Smarca1
1.66995e-285	-0.384357	0.002	0.104	3.1203e-281	C01 Rods	Tmem176b
2.03324e-285	-0.379894	0.53	0.74	3.7991e-281	C01 Rods	Syp
3.89376e-285	-0.466638	0.065	0.23	7.2755e-281	C01 Rods	Rpa1
8.10717e-284	-0.817696	0.005	0.11	1.51483e-279	C01 Rods	Pde6c
3.11027e-283	-0.304792	0.018	0.143	5.81154e-279	C01 Rods	Hr
1.82268e-282	-0.33783	0.135	0.35	3.40567e-278	C01 Rods	Pja2
5.46177e-282	-0.382466	0.453	0.679	1.02053e-277	C01 Rods	Ndufc2
6.99279e-282	-0.297937	0.06	0.226	1.3066e-277	C01 Rods	Rtl8a
1.00681e-281	0.535345	0.442	0.255	1.88123e-277	C01 Rods	Gpsm2
8.79154e-281	-0.321017	0.055	0.215	1.6427e-276	C01 Rods	Ap3m2
3.91514e-280	-0.317402	0.054	0.213	7.31545e-276	C01 Rods	Kdm6b
5.47066e-280	-0.376598	0.14	0.351	1.02219e-275	C01 Rods	Tspyl4
3.38112e-279	-0.384133	0.345	0.594	6.31763e-275	C01 Rods	Npm1
4.38166e-279	-0.338182	0.088	0.271	8.18713e-275	C01 Rods	Bnip3
2.60852e-278	-0.305961	0.012	0.126	4.87401e-274	C01 Rods	Syt9
5.7866e-278	-0.362727	0.664	0.835	1.08123e-273	C01 Rods	Atp1b2
6.66767e-278	0.387199	0.669	0.479	1.24585e-273	C01 Rods	Abca4
9.08187e-278	-0.308818	0.106	0.304	1.69695e-273	C01 Rods	Ccni
1.32357e-277	-0.290823	0.067	0.236	2.47309e-273	C01 Rods	Prkaca
1.92546e-277	-0.279613	0.012	0.125	3.59772e-273	C01 Rods	Ppm1l
5.62197e-277	-0.269934	0.006	0.112	1.05046e-272	C01 Rods	Spred3
1.32267e-276	-0.356925	0.248	0.501	2.4714e-272	C01 Rods	Atp6v1f
2.90424e-275	-0.308738	0.12	0.325	5.42656e-271	C01 Rods	Smim10l1
1.01076e-274	-0.320175	0.079	0.255	1.8886e-270	C01 Rods	Lrrc24
1.61242e-274	0.496669	0.595	0.466	3.0128e-270	C01 Rods	Ppp2r5c
2.9604e-274	-0.376491	0.003	0.101	5.5315e-270	C01 Rods	Mt2
8.28961e-274	-0.314814	0.112	0.31	1.54891e-269	C01 Rods	Smarcc2
1.2086e-273	-0.26964	0.037	0.179	2.25827e-269	C01 Rods	Soga3
1.25028e-273	-0.327783	0.1	0.29	2.33614e-269	C01 Rods	Ssbp3
1.69059e-273	-0.354522	0.213	0.456	3.15887e-269	C01 Rods	Sptbn1
2.47866e-273	-0.252968	0.013	0.128	4.63138e-269	C01 Rods	Armcx2
2.70254e-273	-0.336244	0.061	0.223	5.04969e-269	C01 Rods	Fndc4
2.55318e-272	-0.337232	0.098	0.285	4.77061e-268	C01 Rods	Cxxc5
4.52137e-272	-0.334196	0.155	0.375	8.44818e-268	C01 Rods	Leng8
7.91448e-272	-0.414963	0.17	0.389	1.47882e-267	C01 Rods	Tubb4b
8.81739e-272	0.40585	0.69	0.59	1.64753e-267	C01 Rods	Hnrnpf
1.63679e-271	-0.357407	0.131	0.336	3.05834e-267	C01 Rods	Plekha1
2.05982e-271	-0.287814	0.059	0.22	3.84877e-267	C01 Rods	Emc10
1.67778e-270	-0.263021	0.006	0.11	3.13493e-266	C01 Rods	Pde4b
2.86674e-270	-0.29865	0.094	0.281	5.3565e-266	C01 Rods	Nudt3
8.15171e-270	0.419763	0.626	0.454	1.52315e-265	C01 Rods	Rgs9bp
1.63441e-269	-0.549597	0.226	0.45	3.0539e-265	C01 Rods	Zbtb20
1.78196e-269	-0.267862	0.036	0.175	3.32959e-265	C01 Rods	Trim32
2.19635e-269	0.526822	0.481	0.304	4.10387e-265	C01 Rods	Cep164
7.22817e-269	-0.284719	0.055	0.211	1.35058e-264	C01 Rods	Haghl
2.50067e-268	0.529998	0.175	0.04	4.6725e-264	C01 Rods	Sh2d1a
2.40245e-267	0.465161	0.594	0.461	4.48898e-263	C01 Rods	Uqcc3
5.66e-267	-0.32837	0.152	0.367	1.05757e-262	C01 Rods	Tulp4
6.26636e-267	0.569698	0.344	0.168	1.17087e-262	C01 Rods	Polg2
9.62507e-267	-0.31507	0.08	0.253	1.79845e-262	C01 Rods	Chka
1.25819e-266	-0.314827	0.084	0.26	2.35094e-262	C01 Rods	Abcc5
4.11966e-266	0.44082	0.643	0.52	7.69759e-262	C01 Rods	Ppp2r2b
2.69033e-265	-0.306251	0.1	0.287	5.02689e-261	C01 Rods	Npdc1
2.70549e-265	-0.40315	0.014	0.127	5.0552e-261	C01 Rods	Ctnnal1
6.32005e-263	-0.255174	0.018	0.134	1.1809e-258	C01 Rods	Trim8
8.26939e-263	-0.287329	0.043	0.187	1.54513e-258	C01 Rods	Ncor2
9.93479e-263	-0.314107	0.021	0.14	1.85632e-258	C01 Rods	AC166574.1
2.93483e-262	0.444721	0.557	0.373	5.48374e-258	C01 Rods	Slc4a7
6.46926e-262	-0.253799	0.022	0.144	1.20878e-257	C01 Rods	Ldb1
1.82192e-261	-0.279167	0.044	0.187	3.40425e-257	C01 Rods	Mapk8ip2
1.64913e-260	-0.319071	0.093	0.272	3.0814e-256	C01 Rods	Mbd6
2.57771e-260	-0.250364	0.013	0.123	4.81645e-256	C01 Rods	Usp46
3.02854e-260	-0.331375	0.06	0.214	5.65883e-256	C01 Rods	Scn8a
6.36381e-260	-0.345488	0.223	0.463	1.18908e-255	C01 Rods	Chd4
9.41358e-260	-0.366008	0.341	0.588	1.75893e-255	C01 Rods	Sub1
1.30129e-258	-0.277708	0.051	0.201	2.43147e-254	C01 Rods	Mapk3
1.38863e-258	-0.346407	0.199	0.429	2.59466e-254	C01 Rods	Atp2a2
1.8886e-257	-0.294218	0.074	0.24	3.52886e-253	C01 Rods	Amy1
3.21916e-257	-0.289959	0.141	0.352	6.01499e-253	C01 Rods	Fam173a
5.43324e-257	-0.394411	0.007	0.106	1.0152e-252	C01 Rods	Ptgds
7.33183e-257	0.530039	0.372	0.192	1.36995e-252	C01 Rods	Tnfaip3
1.45691e-256	-0.25999	0.019	0.136	2.72223e-252	C01 Rods	Tpst1
1.35072e-255	-0.366275	0.179	0.396	2.52382e-251	C01 Rods	Rock2
1.79684e-254	-0.358437	0.821	0.911	3.35739e-250	C01 Rods	mt-Rnr1
3.62262e-254	-0.291139	0.011	0.116	6.76886e-250	C01 Rods	Kcnab1
2.29537e-253	-0.267913	0.039	0.176	4.2889e-249	C01 Rods	Ids
4.12826e-253	-0.557765	0.034	0.163	7.71366e-249	C01 Rods	Prdx6
1.01256e-252	-0.355288	0.396	0.655	1.89197e-248	C01 Rods	Ddx17
1.10527e-252	0.288633	0.815	0.732	2.06519e-248	C01 Rods	Tax1bp1
4.55063e-252	-0.257471	0.03	0.157	8.50286e-248	C01 Rods	Noct
1.20351e-251	-0.28465	0.077	0.243	2.24876e-247	C01 Rods	Sesn3
1.87065e-251	-0.314741	0.77	0.849	3.49531e-247	C01 Rods	Slc25a4
1.76542e-250	-0.251757	0.023	0.143	3.29868e-246	C01 Rods	Akr1b3
2.54505e-250	-0.288283	0.052	0.198	4.75543e-246	C01 Rods	Abhd14b
3.86182e-250	-0.345646	0.227	0.457	7.21582e-246	C01 Rods	Sh3gl2
6.50596e-250	-0.303201	0.018	0.13	1.21564e-245	C01 Rods	Vipr2
1.7262e-248	-0.312048	0.132	0.329	3.22541e-244	C01 Rods	Cds2
2.1224e-248	-0.345188	0.491	0.717	3.9657e-244	C01 Rods	Myl6
6.74651e-248	-0.362688	0.298	0.538	1.26059e-243	C01 Rods	Map1lc3a
9.17042e-248	-0.329211	0.123	0.314	1.71349e-243	C01 Rods	Hsd17b12
1.4704e-247	-0.360881	0.361	0.603	2.74745e-243	C01 Rods	Ttc14
2.72921e-247	-1.43202	0.232	0.455	5.09953e-243	C01 Rods	Hbb-bt
6.06615e-247	-0.275564	0.021	0.135	1.13346e-242	C01 Rods	Cttnbp2
2.07243e-246	-0.323121	0.112	0.296	3.87233e-242	C01 Rods	Lars2
4.1739e-246	-0.311268	0.103	0.283	7.79893e-242	C01 Rods	2510009E07Rik
5.59597e-246	-0.339732	0.356	0.612	1.04561e-241	C01 Rods	Arf5
1.98626e-245	-0.263894	0.049	0.191	3.71132e-241	C01 Rods	Pip5k1c
8.86024e-245	-0.361236	0.236	0.463	1.65554e-240	C01 Rods	Pacsin1
1.76642e-244	-0.265175	0.078	0.242	3.30056e-240	C01 Rods	Tmem106b
2.78098e-244	-0.313208	0.09	0.26	5.19627e-240	C01 Rods	Nectin1
3.15469e-244	-0.316257	0.077	0.238	5.89453e-240	C01 Rods	Tmx4
3.2627e-244	-0.278344	0.066	0.222	6.09635e-240	C01 Rods	Ppme1
8.82105e-244	0.521508	0.418	0.249	1.64821e-239	C01 Rods	D1Ertd622e
1.69575e-243	-0.358277	0.307	0.546	3.16851e-239	C01 Rods	Tecr
2.66014e-243	-0.27493	0.019	0.131	4.97047e-239	C01 Rods	Lrp8
5.12013e-243	0.338734	0.665	0.464	9.56696e-239	C01 Rods	Casz1
6.97038e-243	0.30093	0.829	0.732	1.30242e-238	C01 Rods	Map1b
8.54609e-243	-0.632714	0.007	0.102	1.59684e-238	C01 Rods	Nnat
1.10788e-242	-0.309567	0.017	0.125	2.07007e-238	C01 Rods	Adarb1
2.5568e-242	-0.387688	0.369	0.601	4.77738e-238	C01 Rods	Nsf
1.26661e-241	0.427075	0.635	0.53	2.36666e-237	C01 Rods	Osbp2
8.28282e-241	-0.296859	0.016	0.123	1.54764e-236	C01 Rods	Ctnnbip1
9.67382e-241	0.512964	0.411	0.243	1.80755e-236	C01 Rods	Bbs5
3.30831e-240	-0.25259	0.008	0.103	6.18157e-236	C01 Rods	Traf5
5.78931e-240	0.265324	0.919	0.906	1.08173e-235	C01 Rods	Rps8
6.19385e-238	-0.335257	0.267	0.508	1.15732e-233	C01 Rods	Hspe1
6.49928e-238	-0.264418	0.048	0.185	1.21439e-233	C01 Rods	Scarb2
1.87689e-237	0.466122	0.515	0.357	3.50697e-233	C01 Rods	Uckl1
2.05383e-237	-0.260185	0.056	0.201	3.83759e-233	C01 Rods	Arf3
3.02522e-237	-0.324728	0.047	0.182	5.65263e-233	C01 Rods	Ogfrl1
6.41743e-236	-0.335463	0.609	0.785	1.1991e-231	C01 Rods	Gpi1
2.51726e-235	-0.322154	0.21	0.434	4.7035e-231	C01 Rods	Higd2a
2.44988e-234	-0.259994	0.044	0.177	4.5776e-230	C01 Rods	Atn1
4.66532e-234	-0.53384	0.128	0.314	8.71715e-230	C01 Rods	Dbi
1.28721e-233	0.451561	0.53	0.379	2.40516e-229	C01 Rods	Stard7
4.25593e-233	0.511405	0.417	0.253	7.9522e-229	C01 Rods	Nim1k
2.12821e-232	-0.265756	0.072	0.227	3.97655e-228	C01 Rods	Osbpl9
5.6444e-232	-0.252936	0.029	0.148	1.05466e-227	C01 Rods	Plekha5
5.68788e-232	-0.295292	0.081	0.24	1.06278e-227	C01 Rods	Zswim8
7.13603e-232	0.456938	0.446	0.267	1.33337e-227	C01 Rods	Cds1
1.374e-231	-0.329204	0.015	0.116	2.56733e-227	C01 Rods	Pid1
7.738e-231	-0.278074	0.127	0.316	1.44584e-226	C01 Rods	Micu3
1.09577e-230	-0.256269	0.04	0.168	2.04745e-226	C01 Rods	Pacs2
1.04074e-229	-0.268855	0.077	0.234	1.94463e-225	C01 Rods	Rac1
4.89093e-229	-0.272124	0.081	0.241	9.13871e-225	C01 Rods	Nsd2
2.33966e-228	-0.271226	0.048	0.182	4.37165e-224	C01 Rods	Tmem145
3.45835e-228	-0.260016	0.031	0.149	6.46193e-224	C01 Rods	Usp29
4.45462e-228	-0.251388	0.054	0.194	8.32345e-224	C01 Rods	Copg1
3.15272e-227	-0.331359	0.363	0.599	5.89086e-223	C01 Rods	Hint1
5.48997e-227	-0.257251	0.076	0.231	1.0258e-222	C01 Rods	Atp6v1c1
1.96512e-226	-0.259807	0.077	0.233	3.67183e-222	C01 Rods	Anapc5
5.05084e-226	0.454173	0.366	0.188	9.4375e-222	C01 Rods	Nt5e
2.16206e-225	0.534626	0.301	0.146	4.0398e-221	C01 Rods	Optn
1.73156e-223	-0.416171	0.267	0.479	3.23542e-219	C01 Rods	Eml5
8.96081e-223	-0.433372	0.075	0.221	1.67433e-218	C01 Rods	Prdm8
1.23774e-222	0.53614	0.288	0.135	2.31272e-218	C01 Rods	Arhgap10
2.58898e-222	-0.272036	0.127	0.311	4.83752e-218	C01 Rods	Ubtf
1.40427e-221	-0.262821	0.151	0.35	2.62387e-217	C01 Rods	Sgta
2.01197e-221	-0.252081	0.016	0.117	3.75936e-217	C01 Rods	Rhob
2.50136e-221	0.495523	0.368	0.202	4.6738e-217	C01 Rods	Lbhd1
3.03035e-221	-0.257981	0.075	0.227	5.66221e-217	C01 Rods	Pcnx
9.64498e-221	-0.259255	0.032	0.149	1.80217e-216	C01 Rods	Unc13a
1.45411e-220	-0.287803	0.028	0.141	2.717e-216	C01 Rods	Stat1
2.16208e-219	-0.312779	0.149	0.339	4.03985e-215	C01 Rods	Pclo
8.15808e-219	0.385702	0.588	0.427	1.52434e-214	C01 Rods	Ankrd33b
1.35731e-218	-0.26106	0.125	0.307	2.53614e-214	C01 Rods	Ctbp1
1.43077e-218	-0.316318	0.124	0.3	2.67338e-214	C01 Rods	Zfp385b
1.94936e-218	0.341862	0.659	0.482	3.64238e-214	C01 Rods	Mpp4
4.76066e-217	-0.250734	0.013	0.108	8.8953e-213	C01 Rods	Dach1
6.59415e-217	-0.263457	0.12	0.298	1.23212e-212	C01 Rods	Stip1
1.74805e-216	-0.423484	0.293	0.486	3.26624e-212	C01 Rods	Plk5
1.25793e-215	-0.264133	0.075	0.224	2.35044e-211	C01 Rods	Zyg11b
2.42559e-215	-0.255621	0.113	0.287	4.53221e-211	C01 Rods	Kidins220
2.88967e-214	-0.258413	0.059	0.197	5.39935e-210	C01 Rods	Spred1
5.33468e-214	-0.273695	0.069	0.213	9.96786e-210	C01 Rods	Chd3os
3.43082e-213	-0.33119	0.288	0.523	6.41049e-209	C01 Rods	Jund
6.78603e-212	-0.252682	0.059	0.195	1.26797e-207	C01 Rods	Prrt1
8.95305e-212	0.425027	0.497	0.337	1.67288e-207	C01 Rods	Slc31a2
3.20273e-211	-0.271635	0.203	0.419	5.9843e-207	C01 Rods	Atp6v0d1
5.32653e-211	-0.264967	0.142	0.329	9.95262e-207	C01 Rods	Scoc
5.42098e-211	-0.30612	0.087	0.24	1.01291e-206	C01 Rods	Ipo5
7.11906e-210	0.429348	0.455	0.288	1.3302e-205	C01 Rods	Tdrd7
7.73904e-210	-0.315769	0.289	0.52	1.44604e-205	C01 Rods	Rtn3
1.16273e-209	0.270011	0.861	0.846	2.17257e-205	C01 Rods	Rpl21
1.76088e-209	-0.312627	0.151	0.337	3.29021e-205	C01 Rods	Dgkd
2.51274e-209	-1.86134	0.03	0.135	4.69505e-205	C01 Rods	Opn1mw
1.00267e-208	-0.25863	0.136	0.319	1.87348e-204	C01 Rods	Smarca2
2.68009e-208	-0.257133	0.125	0.302	5.00775e-204	C01 Rods	Abi2
6.79648e-208	0.438162	0.524	0.378	1.26992e-203	C01 Rods	Tmem108
1.30712e-207	-0.255785	0.132	0.313	2.44235e-203	C01 Rods	Atxn2l
1.30752e-207	0.453694	0.39	0.224	2.4431e-203	C01 Rods	Ankrd33
5.16434e-207	-0.256349	0.106	0.271	9.64956e-203	C01 Rods	Rere
5.51093e-207	-0.323953	0.156	0.341	1.02972e-202	C01 Rods	Gse1
1.81449e-206	-0.303186	0.308	0.543	3.39037e-202	C01 Rods	Ptov1
2.77124e-206	-0.258576	0.072	0.215	5.17806e-202	C01 Rods	Fbrsl1
1.77836e-205	-0.303016	0.34	0.573	3.32287e-201	C01 Rods	Pea15a
1.5059e-204	-0.282816	0.179	0.378	2.81378e-200	C01 Rods	Eno2
1.70791e-204	-0.276385	0.07	0.21	3.19124e-200	C01 Rods	Impact
2.86442e-204	-0.264034	0.19	0.397	5.35216e-200	C01 Rods	Aff4
3.32761e-204	-0.253727	0.072	0.214	6.21765e-200	C01 Rods	Pogz
1.07242e-203	-0.273732	0.176	0.373	2.00381e-199	C01 Rods	Xbp1
4.27114e-203	-0.250004	0.183	0.388	7.98063e-199	C01 Rods	Nsd1
2.2782e-202	-0.413253	0.458	0.646	4.25682e-198	C01 Rods	Slc1a2
4.5505e-202	-0.261887	0.167	0.361	8.50261e-198	C01 Rods	Fkbp2
4.64114e-202	-0.267944	0.151	0.336	8.67197e-198	C01 Rods	Zbtb4
1.24748e-201	-0.376879	0.139	0.309	2.33091e-197	C01 Rods	Rasa2
7.86675e-201	0.459898	0.388	0.232	1.4699e-196	C01 Rods	Slc16a1
4.97799e-200	-0.317802	0.273	0.49	9.30138e-196	C01 Rods	Plekhb2
1.41085e-199	-0.252259	0.133	0.311	2.63617e-195	C01 Rods	Fam168a
1.86959e-199	-0.374975	0.46	0.661	3.49332e-195	C01 Rods	Hspa5
5.98382e-199	-0.289861	0.424	0.658	1.11808e-194	C01 Rods	Sfpq
1.4072e-198	-0.27163	0.171	0.365	2.62935e-194	C01 Rods	Sptan1
2.53537e-198	-0.250873	0.103	0.262	4.73734e-194	C01 Rods	Usp32
5.36229e-198	-0.274558	0.134	0.309	1.00194e-193	C01 Rods	Tecpr1
5.45533e-198	-0.264067	0.126	0.296	1.01933e-193	C01 Rods	Amph
1.32128e-197	0.457634	0.408	0.252	2.46882e-193	C01 Rods	Arl4d
1.9654e-197	-0.345936	0.299	0.519	3.67235e-193	C01 Rods	Rpl10
5.42637e-197	-0.406402	0.138	0.305	1.01392e-192	C01 Rods	Rbm17
1.51186e-196	-0.252945	0.152	0.337	2.82491e-192	C01 Rods	Cdc42bpa
2.74227e-196	-0.268566	0.172	0.365	5.12394e-192	C01 Rods	Myl12b
3.74529e-196	0.450251	0.477	0.342	6.99807e-192	C01 Rods	Trafd1
5.13115e-196	-0.289737	0.048	0.169	9.58756e-192	C01 Rods	Fbxw7
5.95615e-196	0.302305	0.703	0.613	1.11291e-191	C01 Rods	Ptp4a3
6.77978e-196	-0.309705	0.404	0.623	1.2668e-191	C01 Rods	H2afz
7.57862e-196	-0.284491	0.164	0.349	1.41607e-191	C01 Rods	Negr1
7.78867e-196	-0.255722	0.205	0.414	1.45531e-191	C01 Rods	Rrp1
3.78064e-195	-0.303694	0.251	0.464	7.06413e-191	C01 Rods	Fam171b
4.59112e-195	0.426619	0.542	0.443	8.57852e-191	C01 Rods	Pmm1
4.90438e-195	-0.251631	0.128	0.301	9.16384e-191	C01 Rods	Laptm4a
2.25941e-194	-0.305917	0.04	0.152	4.22171e-190	C01 Rods	Steap2
1.38732e-193	-0.261168	0.096	0.248	2.5922e-189	C01 Rods	Fcho2
3.42153e-193	0.467032	0.38	0.232	6.39312e-189	C01 Rods	Ppp3cc
6.62256e-193	-0.254582	0.204	0.411	1.23743e-188	C01 Rods	Fkbp1a
2.21631e-192	-0.255832	0.023	0.12	4.14117e-188	C01 Rods	Serpini1
1.19725e-191	0.296288	0.789	0.771	2.23705e-187	C01 Rods	Ybx1
1.55586e-191	-0.312039	0.169	0.349	2.90713e-187	C01 Rods	Atp11a
7.52596e-191	-0.291359	0.373	0.603	1.40623e-186	C01 Rods	Matr3
1.16324e-190	-0.305445	0.242	0.451	2.17351e-186	C01 Rods	Pdia6
4.71061e-190	-0.252453	0.08	0.221	8.80177e-186	C01 Rods	Map4k4
1.36104e-189	0.467494	0.178	0.061	2.54311e-185	C01 Rods	A930036K24Rik
1.91337e-189	-0.250787	0.153	0.334	3.57513e-185	C01 Rods	Celf1
3.03718e-189	-0.38994	0.363	0.56	5.67497e-185	C01 Rods	Pfkp
3.48498e-189	-0.26904	0.203	0.405	6.51168e-185	C01 Rods	Srsf6
5.3604e-188	-0.363446	0.018	0.109	1.00159e-183	C01 Rods	Grn
5.75849e-187	-0.259164	0.148	0.323	1.07597e-182	C01 Rods	Brd2
2.83828e-186	-0.378534	0.043	0.153	5.30333e-182	C01 Rods	Gckr
5.52704e-186	-0.282019	0.571	0.738	1.03273e-181	C01 Rods	Pebp1
6.9159e-186	-0.29859	0.083	0.22	1.29224e-181	C01 Rods	Ttyh2
5.31228e-185	0.483292	0.459	0.345	9.92599e-181	C01 Rods	0610009B22Rik
9.73642e-185	-0.258357	0.312	0.542	1.81925e-180	C01 Rods	Fubp1
1.64383e-183	-0.282524	0.498	0.715	3.07149e-179	C01 Rods	Srsf2
7.97382e-182	-0.273258	0.271	0.485	1.48991e-177	C01 Rods	Napa
8.9438e-182	-0.274746	0.339	0.563	1.67115e-177	C01 Rods	Atrx
1.15165e-181	-0.286626	0.106	0.255	2.15185e-177	C01 Rods	Qk
9.63775e-181	-0.254919	0.242	0.452	1.80081e-176	C01 Rods	Etnk1
5.2953e-180	-0.278485	0.255	0.464	9.89428e-176	C01 Rods	Apbb1
6.66277e-180	-0.264357	0.063	0.187	1.24494e-175	C01 Rods	Arhgap31
2.96795e-179	0.308723	0.716	0.672	5.54562e-175	C01 Rods	Rps27
8.36034e-178	0.410554	0.453	0.309	1.56213e-173	C01 Rods	Bicdl1
1.60403e-177	-0.269052	0.226	0.428	2.99713e-173	C01 Rods	Igf1r
2.46599e-177	0.384599	0.438	0.278	4.60771e-173	C01 Rods	Kcnv2
3.65377e-177	-0.306684	0.107	0.253	6.82707e-173	C01 Rods	Pmvk
9.61032e-176	-0.257415	0.037	0.14	1.79569e-171	C01 Rods	Nudt4
7.97755e-175	-0.30212	0.127	0.281	1.49061e-170	C01 Rods	Camk2g
1.8778e-174	-2.38427	0.046	0.149	3.50867e-170	C01 Rods	Opn1sw
1.94197e-174	0.439395	0.359	0.213	3.62857e-170	C01 Rods	Arhgef26
8.121e-174	0.379193	0.458	0.299	1.51741e-169	C01 Rods	Rax
8.40718e-174	-0.553948	0.257	0.413	1.57088e-169	C01 Rods	Krt18
8.37132e-172	-0.266767	0.114	0.264	1.56418e-167	C01 Rods	Kat2b
9.03487e-172	0.252075	0.798	0.774	1.68817e-167	C01 Rods	Anp32e
1.06117e-171	-0.293127	0.034	0.132	1.9828e-167	C01 Rods	Gzmm
3.90595e-169	-0.285849	0.373	0.577	7.29826e-165	C01 Rods	Cisd1
1.35122e-168	0.423545	0.51	0.407	2.52475e-164	C01 Rods	Slc25a33
1.22872e-167	-0.328478	0.056	0.167	2.29586e-163	C01 Rods	Myo10
2.64846e-166	-0.290369	0.695	0.811	4.94864e-162	C01 Rods	Syt1
2.49867e-163	-0.374009	0.12	0.258	4.66877e-159	C01 Rods	Atp1a1
4.86422e-163	-0.297823	0.473	0.679	9.08879e-159	C01 Rods	Hsp90b1
2.03809e-162	0.455184	0.224	0.104	3.80817e-158	C01 Rods	Kpna2
2.16191e-162	0.332402	0.711	0.687	4.03953e-158	C01 Rods	Cirbp
3.59219e-162	0.399349	0.34	0.198	6.712e-158	C01 Rods	Impg1
1.1368e-161	-0.286878	0.448	0.652	2.12411e-157	C01 Rods	Prnp
1.90505e-161	0.424509	0.5	0.396	3.55959e-157	C01 Rods	Lrit2
1.04758e-160	-0.252294	0.831	0.909	1.9574e-156	C01 Rods	Eef1a1
1.18695e-160	0.438771	0.302	0.168	2.21781e-156	C01 Rods	Dpf3
1.36256e-159	0.449174	0.442	0.337	2.54595e-155	C01 Rods	Rbm7
3.59039e-159	-0.27692	0.332	0.538	6.70864e-155	C01 Rods	Atp6ap2
9.1288e-159	0.408466	0.194	0.08	1.70572e-154	C01 Rods	Gucy2f
9.72584e-159	0.314637	0.737	0.685	1.81727e-154	C01 Rods	Rorb
1.04212e-158	0.342969	0.448	0.294	1.94719e-154	C01 Rods	Wdr17
2.87893e-158	-0.261751	0.515	0.702	5.37929e-154	C01 Rods	Atp5g3
7.03001e-158	-0.284583	0.328	0.531	1.31356e-153	C01 Rods	Vapa
4.79165e-157	0.36419	0.632	0.57	8.9532e-153	C01 Rods	Rims2
6.2424e-157	-0.258865	0.368	0.577	1.16639e-152	C01 Rods	Nedd8
1.99915e-156	0.389563	0.566	0.481	3.73542e-152	C01 Rods	Cep290
6.60517e-155	-0.376406	0.479	0.678	1.23418e-150	C01 Rods	Mat2a
1.04011e-154	-0.433667	0.092	0.215	1.94344e-150	C01 Rods	Marcks
2.32757e-154	0.384249	0.414	0.273	4.34906e-150	C01 Rods	Crb1
1.76276e-153	0.276953	0.766	0.753	3.29371e-149	C01 Rods	Rps15
7.77229e-153	-0.364669	0.057	0.165	1.45225e-148	C01 Rods	Ctsz
6.87092e-152	0.496717	0.343	0.231	1.28383e-147	C01 Rods	Timm44
2.5265e-151	-0.273166	0.108	0.242	4.72076e-147	C01 Rods	Fam184a
1.43239e-150	-0.250653	0.142	0.292	2.67642e-146	C01 Rods	Tjp2
7.27427e-150	0.401974	0.209	0.095	1.3592e-145	C01 Rods	Glb1l2
3.27546e-149	0.437908	0.318	0.193	6.12019e-145	C01 Rods	Thoc5
7.04887e-149	-0.321586	0.086	0.206	1.31708e-144	C01 Rods	Ldhb
2.73694e-148	-0.253919	0.292	0.486	5.11397e-144	C01 Rods	Napb
4.92964e-148	0.436774	0.295	0.17	9.21103e-144	C01 Rods	Snta1
8.38903e-148	0.385433	0.397	0.262	1.56749e-143	C01 Rods	Mdm1
1.02778e-147	0.386922	0.439	0.312	1.9204e-143	C01 Rods	Vopp1
4.02903e-146	-0.285309	0.232	0.414	7.52824e-142	C01 Rods	Ift20
4.2315e-146	0.425786	0.333	0.203	7.90655e-142	C01 Rods	Pla2r1
1.49642e-145	-0.270738	0.18	0.345	2.79606e-141	C01 Rods	Serinc3
1.48359e-143	0.42885	0.335	0.213	2.77208e-139	C01 Rods	Slc25a25
5.21533e-143	0.339934	0.559	0.455	9.74484e-139	C01 Rods	Cdk2ap2
7.06428e-142	0.346671	0.551	0.477	1.31996e-137	C01 Rods	Rab28
1.00604e-140	-0.275507	0.39	0.578	1.87979e-136	C01 Rods	Tspan3
1.02791e-140	0.391368	0.194	0.086	1.92065e-136	C01 Rods	Spata1
2.67051e-140	-0.303798	0.355	0.529	4.98986e-136	C01 Rods	Otx2
1.76695e-139	0.385031	0.155	0.06	3.30155e-135	C01 Rods	Traf3ip3
2.44339e-139	0.407427	0.511	0.443	4.56547e-135	C01 Rods	Ap2a2
1.24419e-138	-0.342323	0.274	0.456	2.32476e-134	C01 Rods	Ctsl
1.5687e-138	0.368564	0.434	0.311	2.93112e-134	C01 Rods	Pacsin2
5.05562e-138	-0.250341	0.402	0.595	9.44642e-134	C01 Rods	Ywhaq
1.95039e-137	0.397978	0.364	0.238	3.64431e-133	C01 Rods	Syne2
2.77669e-137	-0.484924	0.027	0.103	5.18825e-133	C01 Rods	Sebox
4.05932e-136	0.395852	0.366	0.243	7.58483e-132	C01 Rods	Ppef2
2.8749e-135	-0.409013	0.14	0.269	5.37174e-131	C01 Rods	Ier2
1.80031e-134	0.41205	0.292	0.174	3.36387e-130	C01 Rods	Arl13b
4.62973e-133	-1.55116	0.751	0.909	8.65065e-129	C01 Rods	Hbb-bs
1.12652e-132	0.352634	0.272	0.148	2.1049e-128	C01 Rods	Esrrb
1.40817e-132	0.299847	0.64	0.585	2.63116e-128	C01 Rods	Laptm4b
3.84347e-132	0.317986	0.453	0.313	7.18152e-128	C01 Rods	Rp1l1
1.05268e-131	0.324881	0.529	0.431	1.96693e-127	C01 Rods	Amer2
4.60534e-131	0.422838	0.356	0.248	8.60508e-127	C01 Rods	Sec22a
1.98675e-129	-0.417175	0.119	0.244	3.71224e-125	C01 Rods	Acsl3
1.40518e-128	-0.323691	0.374	0.559	2.62558e-124	C01 Rods	Cd81
4.39678e-127	0.373279	0.351	0.229	8.21539e-123	C01 Rods	Sntb2
5.68934e-127	0.348657	0.501	0.41	1.06305e-122	C01 Rods	Herc3
5.90337e-126	0.423013	0.24	0.134	1.10305e-121	C01 Rods	Asrgl1
1.70976e-125	0.372494	0.177	0.08	3.19468e-121	C01 Rods	Ramp3
1.4696e-123	0.357149	0.292	0.171	2.74595e-119	C01 Rods	Samd7
2.24263e-120	0.391241	0.33	0.219	4.19036e-116	C01 Rods	Tmem136
3.51503e-120	0.374643	0.277	0.165	6.56784e-116	C01 Rods	Wdr31
3.08724e-117	-0.544576	0.3	0.482	5.7685e-113	C01 Rods	Ctsd
5.78714e-116	0.425828	0.122	0.046	1.08133e-111	C01 Rods	Selenbp1
1.17557e-115	0.311928	0.568	0.51	2.19656e-111	C01 Rods	Ndrg3
9.67639e-114	-0.276834	0.561	0.696	1.80803e-109	C01 Rods	Calm2
2.71439e-113	0.409318	0.347	0.248	5.07183e-109	C01 Rods	Spg7
2.7236e-113	-0.325024	0.068	0.159	5.08904e-109	C01 Rods	Slc25a37
5.91496e-113	0.414869	0.308	0.205	1.10521e-108	C01 Rods	Wdr60
1.31069e-112	-0.259971	0.041	0.119	2.44903e-108	C01 Rods	Twsg1
7.45023e-112	0.269896	0.515	0.393	1.39208e-107	C01 Rods	Dpysl3
1.15738e-111	-0.495409	0.508	0.633	2.16257e-107	C01 Rods	Car2
3.23028e-110	0.29316	0.386	0.262	6.03578e-106	C01 Rods	Pitpnm3
1.03098e-108	0.381465	0.438	0.359	1.92638e-104	C01 Rods	Agpat5
3.10014e-108	0.283937	0.652	0.637	5.79262e-104	C01 Rods	Rps28
1.50831e-107	0.35985	0.343	0.235	2.81827e-103	C01 Rods	Prkab1
2.14001e-107	0.298235	0.566	0.503	3.99861e-103	C01 Rods	Lgalsl
6.10221e-106	0.27183	0.657	0.651	1.1402e-101	C01 Rods	Rps25
1.63108e-105	0.347756	0.508	0.464	3.04767e-101	C01 Rods	Sys1
3.97269e-105	0.34337	0.509	0.454	7.42297e-101	C01 Rods	Hmgn2
1.28632e-102	0.378544	0.222	0.129	2.40348e-98	C01 Rods	Tmem138
5.59646e-102	-0.259386	0.054	0.135	1.0457e-97	C01 Rods	Sat1
1.85802e-101	-0.258232	0.716	0.802	3.47172e-97	C01 Rods	Bsg
1.90245e-101	0.318294	0.162	0.076	3.55473e-97	C01 Rods	Ppp1r42
7.35949e-101	0.36066	0.458	0.383	1.37512e-96	C01 Rods	Cited2
1.09622e-100	0.388409	0.388	0.312	2.04829e-96	C01 Rods	Phax
1.27862e-99	0.296731	0.472	0.371	2.3891e-95	C01 Rods	Frmd4b
6.74734e-96	0.332536	0.285	0.184	1.26074e-91	C01 Rods	Alpl
4.72746e-93	0.305736	0.553	0.521	8.83325e-89	C01 Rods	Sgip1
1.02161e-92	0.323529	0.363	0.265	1.90887e-88	C01 Rods	Bbs7
1.46027e-92	0.367033	0.289	0.198	2.72851e-88	C01 Rods	Fance
2.47426e-91	0.363619	0.285	0.193	4.62315e-87	C01 Rods	Atp8a2
3.58927e-91	0.360834	0.267	0.175	6.70654e-87	C01 Rods	Ubtd1
4.7488e-91	0.312184	0.502	0.449	8.87313e-87	C01 Rods	Pde6d
4.34752e-89	0.350559	0.266	0.174	8.12334e-85	C01 Rods	Rrp1b
5.20071e-89	0.342413	0.175	0.094	9.71753e-85	C01 Rods	Ccdc24
8.06774e-88	0.271433	0.584	0.545	1.50746e-83	C01 Rods	Xiap
2.23427e-87	0.278141	0.494	0.422	4.17473e-83	C01 Rods	Ppa2
2.37107e-86	0.378257	0.325	0.243	4.43035e-82	C01 Rods	Wdr20
4.18236e-86	-0.382027	0.106	0.192	7.81475e-82	C01 Rods	Lrrc2
7.68683e-84	0.278434	0.626	0.633	1.43628e-79	C01 Rods	Rsrc2
1.04226e-79	0.388879	0.258	0.181	1.94746e-75	C01 Rods	Mpped2
3.73854e-79	0.328021	0.193	0.112	6.98546e-75	C01 Rods	Insm1
4.20729e-79	0.270505	0.492	0.429	7.86132e-75	C01 Rods	Rhot1
6.47004e-78	0.321679	0.178	0.101	1.20893e-73	C01 Rods	Ccdc173
6.85508e-78	0.325268	0.166	0.093	1.28087e-73	C01 Rods	Wdr27
6.00772e-77	0.372586	0.353	0.289	1.12254e-72	C01 Rods	Chrac1
3.01471e-76	0.347965	0.369	0.297	5.63299e-72	C01 Rods	Atp11b
5.38586e-76	0.283573	0.144	0.073	1.00635e-71	C01 Rods	Sntg2
3.35183e-74	0.263652	0.304	0.209	6.26289e-70	C01 Rods	Slco4a1
1.43984e-73	0.37002	0.172	0.102	2.69033e-69	C01 Rods	Pak7
1.48426e-73	0.344537	0.224	0.147	2.77334e-69	C01 Rods	Tmem107
1.39754e-72	0.310044	0.122	0.06	2.6113e-68	C01 Rods	Fbxo36
2.50078e-71	0.345494	0.39	0.337	4.67271e-67	C01 Rods	Yaf2
5.3599e-71	-0.316696	0.289	0.4	1.0015e-66	C01 Rods	Pcdh15
4.08727e-70	0.272462	0.104	0.046	7.63707e-66	C01 Rods	Diaph3
2.00624e-69	0.346688	0.378	0.322	3.74866e-65	C01 Rods	Taok3
2.04514e-69	0.334168	0.191	0.119	3.82135e-65	C01 Rods	Ttc39c
5.97831e-68	0.365244	0.252	0.183	1.11705e-63	C01 Rods	Amd1
2.99639e-67	0.316572	0.168	0.1	5.59875e-63	C01 Rods	Ccpg1os
1.61234e-66	0.331706	0.24	0.166	3.01266e-62	C01 Rods	Ppargc1b
1.32697e-65	0.347315	0.282	0.211	2.47945e-61	C01 Rods	Cc2d2a
1.37931e-65	0.323093	0.36	0.301	2.57724e-61	C01 Rods	Cyth2
2.21574e-65	-1.3442	0.34	0.486	4.14012e-61	C01 Rods	Hba-a2
2.21703e-63	0.328505	0.257	0.186	4.14253e-59	C01 Rods	Pip4k2c
4.44912e-63	0.301129	0.443	0.407	8.31317e-59	C01 Rods	Tusc3
9.74419e-63	0.271268	0.137	0.075	1.8207e-58	C01 Rods	Kank1
1.08651e-60	0.301033	0.209	0.138	2.03015e-56	C01 Rods	Gas7
1.56942e-60	0.258497	0.282	0.202	2.93246e-56	C01 Rods	Egflam
4.32136e-60	0.300039	0.267	0.194	8.07447e-56	C01 Rods	Gnaz
7.03957e-60	-0.270727	0.408	0.507	1.31534e-55	C01 Rods	Plekhb1
5.47682e-59	0.303814	0.421	0.382	1.02334e-54	C01 Rods	Bzw2
6.54718e-59	0.333572	0.455	0.442	1.22334e-54	C01 Rods	Ndufa10
1.43833e-58	0.258438	0.139	0.079	2.68753e-54	C01 Rods	Eepd1
2.21107e-58	0.295492	0.17	0.105	4.13139e-54	C01 Rods	Heatr5a
2.68293e-58	0.352309	0.353	0.304	5.01305e-54	C01 Rods	Ypel2
3.2209e-58	0.321022	0.178	0.115	6.01825e-54	C01 Rods	Ptges2
4.59383e-57	0.287606	0.226	0.156	8.58357e-53	C01 Rods	Wdr78
1.91176e-56	0.313023	0.154	0.095	3.57213e-52	C01 Rods	Cntln
7.58037e-56	0.330126	0.301	0.244	1.41639e-51	C01 Rods	Zfp787
9.36763e-56	0.269917	0.316	0.245	1.75034e-51	C01 Rods	Dyrk2
1.14309e-55	0.286886	0.166	0.104	2.13587e-51	C01 Rods	Gtf2f2
2.62009e-55	0.312836	0.277	0.212	4.89564e-51	C01 Rods	Pdzd2
1.92407e-54	0.300061	0.153	0.094	3.59512e-50	C01 Rods	Hilpda
4.84065e-54	0.263174	0.165	0.103	9.04476e-50	C01 Rods	Rgs20
4.2138e-53	0.268983	0.293	0.222	7.87348e-49	C01 Rods	Galnt7
5.15976e-53	0.302823	0.477	0.47	9.641e-49	C01 Rods	Mtdh
1.55797e-52	0.277301	0.222	0.155	2.91107e-48	C01 Rods	Gucd1
1.56065e-52	0.275628	0.264	0.196	2.91608e-48	C01 Rods	Pfkfb2
1.83153e-52	0.328396	0.36	0.323	3.42222e-48	C01 Rods	2300009A05Rik
5.52313e-52	0.32631	0.21	0.151	1.032e-47	C01 Rods	Rnf123
8.28922e-52	0.288568	0.317	0.254	1.54884e-47	C01 Rods	Ipmk
2.28632e-51	0.278945	0.29	0.225	4.27199e-47	C01 Rods	Add3
7.05521e-51	0.31194	0.345	0.298	1.31827e-46	C01 Rods	Tbcc
8.13708e-51	0.294722	0.16	0.103	1.52041e-46	C01 Rods	Lmnb1
1.0241e-50	0.323347	0.379	0.341	1.91353e-46	C01 Rods	Dek
1.59702e-49	0.298391	0.409	0.383	2.98403e-45	C01 Rods	Mapre3
9.03607e-49	0.327244	0.277	0.224	1.68839e-44	C01 Rods	Utp3
1.7199e-48	0.263054	0.435	0.402	3.21363e-44	C01 Rods	Usp33
1.90072e-48	0.256359	0.417	0.375	3.55149e-44	C01 Rods	Tmem237
2.07128e-48	0.29791	0.224	0.164	3.87018e-44	C01 Rods	Arl4a
2.57859e-48	0.262469	0.464	0.441	4.8181e-44	C01 Rods	Hook3
4.10387e-48	0.292707	0.343	0.293	7.66808e-44	C01 Rods	Mtfr1
9.29021e-48	0.293929	0.409	0.376	1.73588e-43	C01 Rods	Sh3glb1
9.98146e-47	0.303897	0.266	0.209	1.86504e-42	C01 Rods	Ndufaf5
6.23578e-46	0.306499	0.254	0.198	1.16516e-41	C01 Rods	Ssx2ip
1.02919e-44	0.287204	0.325	0.277	1.92304e-40	C01 Rods	Sap30l
3.08434e-44	0.277083	0.405	0.376	5.76309e-40	C01 Rods	Wapl
3.40704e-44	0.25773	0.499	0.503	6.36605e-40	C01 Rods	Emc7
4.16342e-44	0.278139	0.194	0.139	7.77935e-40	C01 Rods	Pla2g5
7.72886e-44	-1.38324	0.432	0.572	1.44414e-39	C01 Rods	Hba-a1
1.16982e-43	0.259915	0.225	0.166	2.18582e-39	C01 Rods	Dhrs3
8.6365e-43	0.263836	0.272	0.213	1.61373e-38	C01 Rods	Gadd45a
7.86388e-42	0.270741	0.198	0.143	1.46937e-37	C01 Rods	Plcxd2
3.22675e-41	0.330427	0.188	0.139	6.02918e-37	C01 Rods	Zdhhc6
2.82595e-40	0.302791	0.169	0.12	5.28028e-36	C01 Rods	Nucb2
2.8413e-40	0.270722	0.263	0.209	5.30897e-36	C01 Rods	D430042O09Rik
2.23369e-39	0.264027	0.145	0.096	4.17364e-35	C01 Rods	Ext1
4.41775e-39	0.250008	0.495	0.506	8.25457e-35	C01 Rods	Zfand6
1.02542e-38	0.307835	0.313	0.277	1.916e-34	C01 Rods	Lztfl1
1.12808e-38	0.276185	0.224	0.172	2.10782e-34	C01 Rods	Cdk19
2.28544e-37	0.263426	0.179	0.129	4.27035e-33	C01 Rods	Fhod3
3.69425e-35	0.312717	0.187	0.143	6.9027e-31	C01 Rods	Smim8
4.36961e-34	0.254734	0.41	0.394	8.16461e-30	C01 Rods	Cul5
5.09254e-34	0.322516	0.294	0.264	9.5154e-30	C01 Rods	Nmt1
5.32634e-34	0.263797	0.507	0.527	9.95227e-30	C01 Rods	Prpf4b
7.00823e-33	0.265442	0.21	0.163	1.30949e-28	C01 Rods	Spry2
9.26903e-33	0.272923	0.217	0.172	1.73192e-28	C01 Rods	Cep250
2.70058e-31	0.264399	0.369	0.352	5.04604e-27	C01 Rods	Nop53
3.29837e-31	0.340762	0.242	0.209	6.163e-27	C01 Rods	Gm37376
3.343e-31	0.301714	0.215	0.176	6.24639e-27	C01 Rods	1110051M20Rik
6.53373e-31	0.285245	0.268	0.232	1.22083e-26	C01 Rods	Armc1
7.02903e-31	0.288363	0.165	0.124	1.31337e-26	C01 Rods	Wdr70
4.5996e-30	0.270133	0.325	0.298	8.59435e-26	C01 Rods	Kras
6.2743e-30	0.250044	0.434	0.438	1.17235e-25	C01 Rods	Zcchc7
6.76528e-27	0.25374	0.24	0.201	1.26409e-22	C01 Rods	Acadvl
2.08929e-26	0.255003	0.264	0.231	3.90383e-22	C01 Rods	Ift43
3.04329e-26	0.254698	0.188	0.149	5.68639e-22	C01 Rods	Ift74
1.21642e-25	0.253492	0.213	0.177	2.27288e-21	C01 Rods	Tmem218
7.07442e-25	0.285549	0.202	0.167	1.32186e-20	C01 Rods	Rmdn3
1.3978e-24	0.309365	0.305	0.29	2.61179e-20	C01 Rods	Ufsp2
2.13277e-24	0.26995	0.217	0.184	3.98509e-20	C01 Rods	Fam45a
3.39109e-21	0.251874	0.281	0.258	6.33625e-17	C01 Rods	Dalrd3
6.47007e-21	0.263779	0.234	0.209	1.20893e-16	C01 Rods	Hspa14
1.45545e-19	0.264221	0.16	0.131	2.71951e-15	C01 Rods	Sephs2
3.48795e-19	0.250628	0.323	0.316	6.51723e-15	C01 Rods	Anapc16
4.32991e-19	0.260446	0.252	0.233	8.09044e-15	C01 Rods	Chchd3
6.5675e-19	0.295146	0.319	0.32	1.22714e-14	C01 Rods	Snrnp27
2.81391e-15	0.251236	0.218	0.2	5.25779e-11	C01 Rods	Oard1
5.5285e-15	0.28761	0.169	0.149	1.033e-10	C01 Rods	Eri3
8.07728e-11	-0.380279	0.219	0.251	1.50924e-06	C01 Rods	Prkca
0	1.11811	0.56	0.17	0	C02 Rods	Egr1
0	0.966374	0.62	0.288	0	C02 Rods	Krt18
0	0.550632	0.936	0.768	0	C02 Rods	Kcnb1
0	0.519527	0.992	0.981	0	C02 Rods	Hsp90aa1
0	0.504628	0.958	0.792	0	C02 Rods	Rbp3
8.15098e-302	-0.507337	0.919	0.815	1.52301e-297	C02 Rods	Hbb-bs
1.00066e-290	0.586714	0.776	0.552	1.86974e-286	C02 Rods	Cdhr1
1.18392e-276	0.421222	0.994	0.804	2.21215e-272	C02 Rods	Gnat1
4.28705e-244	0.430614	0.906	0.681	8.01035e-240	C02 Rods	Pde6a
3.02247e-204	0.670739	0.241	0.082	5.64748e-200	C02 Rods	Nr4a1
8.92843e-199	-1.12466	0.028	0.249	1.66828e-194	C02 Rods	Nrxn3
1.24944e-187	-1.03613	0.018	0.225	2.33459e-183	C02 Rods	Ptprd
1.64369e-182	-0.815459	0.008	0.206	3.07123e-178	C02 Rods	Auts2
1.58855e-178	-1.02603	0.025	0.229	2.9682e-174	C02 Rods	Kcnma1
1.96641e-177	0.345061	0.925	0.707	3.67424e-173	C02 Rods	Pde6b
1.39041e-175	0.656232	0.427	0.234	2.59798e-171	C02 Rods	Sgk1
9.16183e-175	0.526585	0.613	0.431	1.71189e-170	C02 Rods	Plekhb1
4.55979e-173	0.384846	0.842	0.664	8.51997e-169	C02 Rods	Prom1
2.56314e-172	-1.085	0.035	0.237	4.78923e-168	C02 Rods	Cadps
2.83367e-171	-0.786228	0.042	0.25	5.29471e-167	C02 Rods	Celf3
7.93739e-171	-0.733565	0.041	0.25	1.4831e-166	C02 Rods	Cltb
8.58663e-170	0.339209	0.918	0.781	1.60441e-165	C02 Rods	Fam57b
3.7317e-166	-0.637317	0.033	0.234	6.97268e-162	C02 Rods	AC149090.1
7.68151e-166	0.334328	0.918	0.725	1.43529e-161	C02 Rods	Rs1
1.14819e-165	0.304732	0.952	0.932	2.14539e-161	C02 Rods	Eif1
8.68926e-165	-0.907618	0.024	0.215	1.62359e-160	C02 Rods	Sphkap
3.2401e-164	0.492483	0.633	0.472	6.05412e-160	C02 Rods	C2cd2l
9.72839e-162	-0.58571	0.015	0.2	1.81775e-157	C02 Rods	Aplp1
2.55471e-158	0.301804	0.999	0.914	4.77348e-154	C02 Rods	Sag
1.60196e-157	-1.02576	0.038	0.228	2.99326e-153	C02 Rods	Gria2
4.74866e-156	-0.770805	0.02	0.203	8.87287e-152	C02 Rods	Syt4
9.97373e-156	-0.561639	0.017	0.199	1.86359e-151	C02 Rods	Slc38a1
1.55548e-155	0.406684	0.8	0.736	2.90641e-151	C02 Rods	Pcbp2
2.97653e-155	0.302294	0.959	0.838	5.56165e-151	C02 Rods	Rpgrip1
2.396e-153	0.424995	0.711	0.551	4.47693e-149	C02 Rods	Abca4
3.48643e-153	-0.750338	0.047	0.242	6.51439e-149	C02 Rods	Itm2c
1.54415e-151	-0.706162	0.02	0.199	2.88523e-147	C02 Rods	App
2.50808e-151	-0.695745	0.07	0.274	4.68636e-147	C02 Rods	Hmgn3
3.10938e-151	0.529577	0.286	0.126	5.80987e-147	C02 Rods	Lrrc2
7.85917e-150	-0.515802	0.007	0.174	1.46849e-145	C02 Rods	Gabrg2
6.57218e-148	-0.837021	0.03	0.209	1.22801e-143	C02 Rods	BC030499
8.41984e-145	-0.800046	0.034	0.212	1.57325e-140	C02 Rods	Lrtm1
3.0172e-144	0.354023	0.8	0.644	5.63765e-140	C02 Rods	Epb41l2
8.97383e-143	-0.564498	0.006	0.166	1.67676e-138	C02 Rods	Thsd7a
9.05932e-143	0.407827	0.743	0.641	1.69273e-138	C02 Rods	Atf4
4.01161e-142	0.325282	0.885	0.844	7.49569e-138	C02 Rods	Cpe
6.40756e-142	0.278579	0.98	0.79	1.19725e-137	C02 Rods	Rp1
7.83028e-142	-0.688696	0.03	0.205	1.46309e-137	C02 Rods	Nap1l5
1.91444e-141	0.629169	0.237	0.101	3.57714e-137	C02 Rods	Ptprn
4.24202e-141	-0.648264	0.021	0.191	7.92622e-137	C02 Rods	Gpm6a
6.02828e-141	-0.635662	0.087	0.29	1.12638e-136	C02 Rods	Hist3h2ba
3.27753e-139	0.358276	0.757	0.579	6.12407e-135	C02 Rods	Grk1
3.92446e-138	-0.665103	0.078	0.272	7.33285e-134	C02 Rods	Dbp
1.21716e-135	0.46407	0.346	0.181	2.27427e-131	C02 Rods	Junb
2.00611e-135	-0.574687	0.029	0.198	3.74841e-131	C02 Rods	Eef1a2
3.02718e-134	-0.567595	0.091	0.292	5.65629e-130	C02 Rods	Hist3h2a
3.4135e-134	-0.661004	0.02	0.181	6.37812e-130	C02 Rods	Car10
1.36925e-130	-0.650892	0.039	0.209	2.55845e-126	C02 Rods	Tubb2a
2.70446e-129	-0.511852	0.03	0.197	5.05328e-125	C02 Rods	Foxn3
8.78738e-129	0.380452	0.697	0.542	1.64192e-124	C02 Rods	Casz1
3.98129e-128	-0.494356	0.013	0.165	7.43903e-124	C02 Rods	Gucy1b3
4.66087e-128	0.36006	0.752	0.591	8.70883e-124	C02 Rods	Drd4
1.04824e-127	-0.486483	0.031	0.197	1.95863e-123	C02 Rods	Gabrb3
1.34137e-127	-0.424061	0.011	0.162	2.50635e-123	C02 Rods	Scrn1
9.18552e-127	0.389347	0.662	0.492	1.71631e-122	C02 Rods	Kcnj14
1.09911e-126	-0.600339	0.014	0.166	2.05369e-122	C02 Rods	Gucy1a3
2.50064e-126	-0.438636	0.015	0.168	4.67245e-122	C02 Rods	Zmiz1
4.20218e-126	-0.510348	0.053	0.231	7.85177e-122	C02 Rods	Stmn3
5.79423e-126	-0.555729	0.013	0.163	1.08265e-121	C02 Rods	Gabrr1
7.33594e-125	-0.500163	0.035	0.2	1.37072e-120	C02 Rods	Camk2b
3.1057e-124	-0.493559	0.025	0.182	5.803e-120	C02 Rods	Acbd6
1.16019e-122	-0.631301	0.026	0.18	2.16781e-118	C02 Rods	Prox1
4.24836e-122	-0.298545	0.469	0.323	7.93806e-118	C02 Rods	Hbb-bt
2.97556e-121	-0.464	0.025	0.18	5.55982e-117	C02 Rods	Ackr1
1.38765e-119	-0.554524	0.011	0.152	2.59282e-115	C02 Rods	Mdga2
2.54783e-119	-0.629928	0.027	0.179	4.76062e-115	C02 Rods	B3galt2
1.33805e-118	-0.888484	0.176	0.35	2.50015e-114	C02 Rods	Cplx3
2.35195e-118	0.447114	0.171	0.063	4.39462e-114	C02 Rods	Fgf2
3.75452e-118	0.255412	1	0.965	7.01532e-114	C02 Rods	Gngt1
6.00691e-118	0.349764	0.771	0.72	1.12239e-113	C02 Rods	Dynll1
1.13373e-117	-0.491171	0.016	0.16	2.11838e-113	C02 Rods	4930447C04Rik
1.1574e-116	-0.529154	0.024	0.172	2.1626e-112	C02 Rods	Caly
3.14668e-116	-0.492322	0.081	0.261	5.87958e-112	C02 Rods	Dpysl2
3.68305e-116	-1.05579	0.097	0.262	6.88178e-112	C02 Rods	Gm4792
3.15479e-115	-0.590826	0.054	0.218	5.89472e-111	C02 Rods	Gnao1
4.54308e-115	-0.447001	0.013	0.152	8.48875e-111	C02 Rods	Faim2
1.09242e-114	-0.411805	0.015	0.156	2.04118e-110	C02 Rods	Klhdc8a
1.63793e-114	-0.415768	0.012	0.151	3.06047e-110	C02 Rods	Slc4a10
2.47983e-114	-0.463683	0.04	0.198	4.63357e-110	C02 Rods	Slc22a17
3.44579e-114	-1.04953	0.062	0.22	6.43846e-110	C02 Rods	Trnp1
3.51323e-114	-0.521804	0.016	0.157	6.56448e-110	C02 Rods	Tmem215
5.18023e-114	-0.616146	0.02	0.161	9.67925e-110	C02 Rods	Gabra1
9.74272e-114	-0.425972	0.011	0.147	1.82043e-109	C02 Rods	Pnmal2
2.35497e-113	-0.406603	0.041	0.199	4.40026e-109	C02 Rods	Per3
2.40461e-113	-0.506412	0.078	0.252	4.49301e-109	C02 Rods	Snrpn
2.20314e-112	-0.59558	0.163	0.351	4.11657e-108	C02 Rods	Ttc3
4.61195e-112	-0.437445	0.013	0.149	8.61742e-108	C02 Rods	Asap2
1.08537e-111	-0.445696	0.021	0.164	2.02801e-107	C02 Rods	Nrn1l
3.18119e-111	0.472334	0.325	0.184	5.94406e-107	C02 Rods	Ier2
1.17121e-110	-0.45543	0.05	0.21	2.1884e-106	C02 Rods	Scg3
1.00841e-109	-0.37979	0.009	0.14	1.88422e-105	C02 Rods	Prune2
1.71477e-109	-0.405256	0.016	0.152	3.20404e-105	C02 Rods	Rit2
2.07676e-109	-0.619409	0.014	0.146	3.88043e-105	C02 Rods	Ptprz1
8.1175e-109	-0.404737	0.075	0.249	1.51676e-104	C02 Rods	Dst
2.47673e-108	-0.787588	0.053	0.204	4.62778e-104	C02 Rods	Neurod4
7.48926e-108	-0.526985	0.006	0.132	1.39937e-103	C02 Rods	Pcdh9
9.68254e-108	-0.470915	0.013	0.144	1.80918e-103	C02 Rods	Frmd3
1.04694e-107	-0.567737	0.013	0.143	1.9562e-103	C02 Rods	Cacna1h
5.25003e-107	0.270789	0.861	0.734	9.80968e-103	C02 Rods	Ybx3
5.55292e-107	0.263526	0.92	0.865	1.03756e-102	C02 Rods	Slc17a7
1.40993e-106	-0.375827	0.004	0.127	2.63445e-102	C02 Rods	Ntrk2
3.51614e-106	0.252608	0.883	0.788	6.56991e-102	C02 Rods	Agpat3
1.55122e-105	-0.360966	0.017	0.15	2.89846e-101	C02 Rods	Igsf8
2.04343e-105	-0.364343	0.013	0.143	3.81815e-101	C02 Rods	Asic4
8.70504e-104	-0.333997	0.005	0.127	1.62654e-99	C02 Rods	Cadm4
6.44738e-103	-0.435578	0.025	0.16	1.20469e-98	C02 Rods	Olfm1
1.57757e-102	-0.45865	0.012	0.138	2.9477e-98	C02 Rods	1810041L15Rik
2.99686e-102	-0.541116	0.011	0.134	5.59964e-98	C02 Rods	Gpr179
4.48758e-102	-0.380758	0.018	0.149	8.38504e-98	C02 Rods	Iqsec3
9.67916e-102	-1.04963	0.044	0.184	1.80855e-97	C02 Rods	Scg2
2.76629e-101	-0.358529	0.015	0.142	5.16882e-97	C02 Rods	Mapt
3.60577e-101	-0.418357	0.041	0.186	6.73737e-97	C02 Rods	Gng3
3.89787e-101	-0.454769	0.008	0.128	7.28317e-97	C02 Rods	Epha5
7.88184e-101	-0.328986	0.004	0.121	1.47272e-96	C02 Rods	Frmd4a
9.82696e-101	-0.835843	0.051	0.194	1.83617e-96	C02 Rods	Vsx2
1.77024e-100	-0.368391	0.017	0.145	3.3077e-96	C02 Rods	Samd14
8.96232e-100	0.436367	0.407	0.259	1.67461e-95	C02 Rods	Zfp36l2
1.10231e-99	0.400126	0.531	0.381	2.05966e-95	C02 Rods	Impg2
1.356e-99	-0.418529	0.008	0.127	2.53369e-95	C02 Rods	Adgrl2
1.56298e-99	-0.377543	0.036	0.177	2.92043e-95	C02 Rods	Cadm3
5.09252e-99	-0.389914	0.053	0.203	9.51537e-95	C02 Rods	Sh3bp1
5.44324e-99	-0.352801	0.005	0.122	1.01707e-94	C02 Rods	Sybu
1.48544e-98	-1.12186	0.032	0.163	2.77555e-94	C02 Rods	Trpm1
2.74968e-98	-0.380229	0.006	0.122	5.13778e-94	C02 Rods	Fstl5
6.75125e-98	-0.37225	0.01	0.128	1.26147e-93	C02 Rods	Kcna5
8.37911e-98	-0.362442	0.011	0.13	1.56564e-93	C02 Rods	Tmcc3
1.70942e-97	-0.394432	0.009	0.127	3.19406e-93	C02 Rods	Runx1t1
2.27905e-97	-0.463075	0.015	0.137	4.2584e-93	C02 Rods	Zeb2
4.54523e-97	-0.414502	0.181	0.369	8.49276e-93	C02 Rods	Rnf187
4.59822e-97	-0.343847	0.021	0.148	8.59178e-93	C02 Rods	Syt11
5.85872e-97	-0.427944	0.536	0.684	1.0947e-92	C02 Rods	Itm2b
8.86689e-97	-0.468115	0.021	0.146	1.65678e-92	C02 Rods	Lin7a
1.19176e-96	-0.348456	0.051	0.199	2.22681e-92	C02 Rods	Pdcd4
2.11043e-96	-0.304281	0.011	0.131	3.94334e-92	C02 Rods	Lasp1
2.42637e-96	-0.670718	0.221	0.389	4.53368e-92	C02 Rods	Nme1
1.64812e-95	-0.394491	0.088	0.252	3.07951e-91	C02 Rods	Ndn
2.73145e-95	-0.335234	0.016	0.138	5.10372e-91	C02 Rods	Crmp1
3.4212e-95	-0.336321	0.014	0.135	6.39251e-91	C02 Rods	Kif5c
6.85309e-95	-0.300998	0.01	0.126	1.2805e-90	C02 Rods	Ttll7
7.18842e-95	-0.610185	0.017	0.137	1.34316e-90	C02 Rods	Cacna2d3
1.55091e-94	-0.348214	0.009	0.124	2.89788e-90	C02 Rods	Ampd2
2.48158e-94	0.395731	0.601	0.5	4.63683e-90	C02 Rods	Msi1
9.21133e-94	0.31815	0.739	0.695	1.72114e-89	C02 Rods	Hnrnpu
1.16667e-93	-0.395183	0.017	0.137	2.17993e-89	C02 Rods	Samsn1
1.26129e-93	-0.345441	0.024	0.151	2.35672e-89	C02 Rods	Diras2
7.25949e-93	-0.457168	0.012	0.127	1.35644e-88	C02 Rods	Tgfb2
1.16657e-92	0.369325	0.5	0.348	2.17974e-88	C02 Rods	Mfge8
3.23565e-92	-0.369672	0.013	0.129	6.04581e-88	C02 Rods	Ncald
3.82482e-92	-0.528063	0.011	0.124	7.14668e-88	C02 Rods	Lhx4
6.86745e-92	-0.329347	0.017	0.137	1.28318e-87	C02 Rods	Hspa12a
1.07229e-91	-0.532295	0.059	0.202	2.00357e-87	C02 Rods	Hlf
1.83733e-91	-0.327123	0.008	0.119	3.43306e-87	C02 Rods	Jam3
2.12901e-91	-0.883536	0.028	0.149	3.97806e-87	C02 Rods	Ndnf
3.46498e-91	-0.358809	0.031	0.159	6.47431e-87	C02 Rods	Selenom
4.77906e-91	-0.305466	0.004	0.111	8.92968e-87	C02 Rods	Cacna1d
3.0753e-90	-0.302091	0.026	0.151	5.7462e-86	C02 Rods	Dennd5b
3.14657e-90	-0.376625	0.051	0.19	5.87937e-86	C02 Rods	Bex1
4.46773e-90	-0.329353	0.016	0.132	8.34795e-86	C02 Rods	Pak3
7.76432e-90	-0.39825	0.016	0.132	1.45076e-85	C02 Rods	Rgs11
3.05578e-89	-0.334872	0.007	0.115	5.70972e-85	C02 Rods	Ryr2
4.36617e-89	-0.293161	0.006	0.113	8.15819e-85	C02 Rods	Mpp2
1.79245e-88	-0.304896	0.011	0.122	3.34919e-84	C02 Rods	Abr
2.0697e-88	0.430685	0.542	0.451	3.86723e-84	C02 Rods	Dlg4
2.0982e-88	0.475066	0.382	0.259	3.92048e-84	C02 Rods	Wdr47
5.90183e-88	-0.28527	0.007	0.113	1.10276e-83	C02 Rods	Ina
6.33424e-88	-0.296412	0.005	0.11	1.18355e-83	C02 Rods	Kcnj9
8.59154e-88	-0.334539	0.113	0.281	1.60533e-83	C02 Rods	Negr1
9.87902e-88	-0.339111	0.017	0.131	1.8459e-83	C02 Rods	Nyap2
1.48851e-87	-0.534325	0.59	0.488	2.78129e-83	C02 Rods	Hba-a1
4.63144e-87	-0.307928	0.004	0.106	8.65384e-83	C02 Rods	Kcnk3
4.8166e-87	-0.481094	0.086	0.235	8.99982e-83	C02 Rods	Rd3l
6.72539e-87	-0.349856	0.013	0.123	1.25664e-82	C02 Rods	Prkcb
8.85858e-87	-0.326654	0.023	0.141	1.65522e-82	C02 Rods	Gstm5
8.1937e-86	-0.314182	0.02	0.135	1.53099e-81	C02 Rods	Adgrb3
8.55477e-86	-0.339506	0.007	0.111	1.59846e-81	C02 Rods	Drd1
1.13489e-85	-0.268064	0.01	0.116	2.12053e-81	C02 Rods	Dusp3
1.23523e-85	0.372038	0.638	0.569	2.30802e-81	C02 Rods	Mat2a
2.08851e-85	-0.452889	0.285	0.457	3.90238e-81	C02 Rods	Gnas
3.24146e-85	0.351818	0.567	0.435	6.05666e-81	C02 Rods	Dpysl3
3.27199e-85	-0.26126	0.008	0.112	6.11372e-81	C02 Rods	Tceal5
3.51287e-85	-0.850905	0.032	0.148	6.56379e-81	C02 Rods	Isl1
3.61257e-85	-0.532442	0.122	0.273	6.7501e-81	C02 Rods	Gm37583
5.22029e-85	-0.425359	0.01	0.114	9.75411e-81	C02 Rods	Rnf152
1.27579e-84	-0.384843	0.296	0.495	2.38382e-80	C02 Rods	Cd81
1.30244e-84	-0.546921	0.025	0.14	2.43361e-80	C02 Rods	Cabp1
1.48037e-84	-0.339275	0.008	0.111	2.76608e-80	C02 Rods	Dgkh
1.0312e-83	-0.729202	0.028	0.142	1.92679e-79	C02 Rods	Cabp5
1.12161e-83	-0.328616	0.011	0.116	2.09573e-79	C02 Rods	Rab3c
2.14721e-83	-0.479715	0.011	0.115	4.01205e-79	C02 Rods	Unc13c
3.56877e-83	-0.312107	0.03	0.149	6.66825e-79	C02 Rods	Cygb
7.42223e-83	-0.253284	0.006	0.106	1.38684e-78	C02 Rods	Ddhd2
7.98134e-83	-0.404251	0.097	0.249	1.49131e-78	C02 Rods	Sv2a
1.72517e-82	0.280293	0.767	0.724	3.22348e-78	C02 Rods	Tomm20
1.98297e-82	-0.339759	0.013	0.119	3.70518e-78	C02 Rods	Spock2
2.90905e-82	-0.345234	0.021	0.133	5.43557e-78	C02 Rods	Six6
5.12983e-82	-0.276899	0.008	0.109	9.58508e-78	C02 Rods	Nsg1
5.26333e-82	-0.512853	0.023	0.134	9.83453e-78	C02 Rods	Ccdc136
8.51267e-82	0.439415	0.308	0.184	1.59059e-77	C02 Rods	Aqp1
8.71853e-82	-0.316367	0.343	0.549	1.62906e-77	C02 Rods	Arglu1
5.77706e-81	0.434943	0.158	0.07	1.07944e-76	C02 Rods	Nin
6.21615e-81	-0.255368	0.007	0.105	1.16149e-76	C02 Rods	Aatk
1.35295e-80	-0.380462	0.074	0.213	2.52799e-76	C02 Rods	Pgm2l1
2.43549e-80	-0.367945	0.198	0.374	4.55071e-76	C02 Rods	Pgrmc1
3.48336e-80	-0.292886	0.009	0.108	6.50866e-76	C02 Rods	Elmo1
5.1479e-80	-0.267601	0.007	0.105	9.61886e-76	C02 Rods	Fry
5.67494e-80	-0.306256	0.035	0.155	1.06036e-75	C02 Rods	Hap1
8.12654e-80	-0.294662	0.094	0.246	1.51844e-75	C02 Rods	Zcchc18
9.70741e-80	-0.251281	0.019	0.126	1.81383e-75	C02 Rods	Dab2ip
2.37219e-79	-0.257532	0.026	0.14	4.43244e-75	C02 Rods	Mapk8ip1
2.40485e-79	-0.263849	0.023	0.134	4.49346e-75	C02 Rods	Tcaf1
2.78883e-79	0.389565	0.436	0.305	5.21093e-75	C02 Rods	Pitpnm3
3.45889e-79	-0.370177	0.011	0.11	6.46294e-75	C02 Rods	Nrxn2
4.70914e-79	-0.81785	0.035	0.146	8.79903e-75	C02 Rods	Grm6
1.32011e-78	-0.277202	0.027	0.14	2.46662e-74	C02 Rods	Rtn4rl1
1.32421e-78	-0.284669	0.011	0.111	2.47428e-74	C02 Rods	Igsf21
1.65639e-78	0.369393	0.507	0.381	3.09497e-74	C02 Rods	Ier3
1.97507e-78	-0.946479	0.033	0.145	3.69041e-74	C02 Rods	Gnat2
3.27575e-78	0.277603	1	0.927	6.12073e-74	C02 Rods	Rho
3.46693e-78	-0.250599	0.007	0.102	6.47797e-74	C02 Rods	Shank1
4.38221e-78	-0.288395	0.019	0.125	8.18817e-74	C02 Rods	Fscn1
1.10747e-77	0.273386	0.744	0.686	2.06932e-73	C02 Rods	Epb41
1.6848e-77	-0.34313	0.127	0.284	3.14805e-73	C02 Rods	Bex3
1.80066e-77	-0.273808	0.01	0.108	3.36453e-73	C02 Rods	Map6
5.12038e-77	-0.252564	0.007	0.102	9.56743e-73	C02 Rods	Mtus2
7.24824e-77	-0.279897	0.071	0.208	1.35433e-72	C02 Rods	Snap47
7.33425e-77	-0.491168	0.02	0.124	1.3704e-72	C02 Rods	Qpct
9.58872e-77	-0.25848	0.013	0.112	1.79165e-72	C02 Rods	Arhgef9
1.21615e-76	-0.285808	0.05	0.175	2.27237e-72	C02 Rods	Amy1
1.2815e-76	-0.310746	0.112	0.266	2.39448e-72	C02 Rods	Pclo
6.53017e-76	-0.318788	0.115	0.268	1.22016e-71	C02 Rods	Tspyl4
7.36414e-76	-0.426532	0.081	0.216	1.37599e-71	C02 Rods	Celf4
1.32847e-75	-0.268384	0.072	0.21	2.48225e-71	C02 Rods	Prkacb
1.02446e-74	-0.402151	0.15	0.307	1.91421e-70	C02 Rods	Tcf4
1.54187e-74	-0.293526	0.341	0.547	2.88098e-70	C02 Rods	Prpf4b
1.6668e-74	-0.334188	0.028	0.136	3.11441e-70	C02 Rods	Gnai2
1.98275e-74	-0.351656	0.102	0.246	3.70477e-70	C02 Rods	Gm37376
2.41671e-74	-0.85013	0.011	0.103	4.51562e-70	C02 Rods	Ntng1
5.77665e-74	-0.268304	0.477	0.679	1.07937e-69	C02 Rods	Sec62
1.57063e-73	0.307341	0.605	0.491	2.93473e-69	C02 Rods	Ankrd33b
4.49952e-73	0.278659	0.755	0.704	8.40736e-69	C02 Rods	Hif1a
4.69165e-73	0.393858	0.381	0.26	8.76635e-69	C02 Rods	Adcy1
1.06252e-72	-0.339053	0.054	0.176	1.98531e-68	C02 Rods	6430548M08Rik
1.59001e-72	-0.422114	0.016	0.113	2.97093e-68	C02 Rods	Ly6h
1.66308e-72	0.256256	0.777	0.719	3.10746e-68	C02 Rods	Neurod1
3.33654e-72	-0.295167	0.014	0.11	6.23433e-68	C02 Rods	Sox4
6.04454e-72	-0.609224	0.073	0.197	1.12942e-67	C02 Rods	Stmn1
2.8046e-71	-0.277848	0.054	0.176	5.24039e-67	C02 Rods	Scd2
2.84859e-71	-0.403532	0.415	0.558	5.32258e-67	C02 Rods	Vdac1
3.20242e-71	-0.280222	0.061	0.185	5.98373e-67	C02 Rods	Epb41l3
3.30112e-71	-0.287392	0.193	0.367	6.16814e-67	C02 Rods	Mtch1
4.42473e-71	-0.309477	0.033	0.14	8.26761e-67	C02 Rods	Arhgap31
4.60884e-71	0.335008	0.606	0.538	8.61163e-67	C02 Rods	Hk1
1.74819e-70	0.399233	0.137	0.06	3.26649e-66	C02 Rods	Ctnnal1
5.77883e-70	-0.298989	0.023	0.123	1.07978e-65	C02 Rods	Tagln3
2.21531e-69	-0.31456	0.183	0.347	4.1393e-65	C02 Rods	Ywhab
2.30184e-69	-0.281302	0.016	0.109	4.30099e-65	C02 Rods	Tmem132a
3.47034e-69	-0.454585	0.014	0.106	6.48434e-65	C02 Rods	Synpr
4.74698e-69	-0.294946	0.252	0.431	8.86974e-65	C02 Rods	Cdc42
6.33153e-69	-0.266912	0.089	0.226	1.18305e-64	C02 Rods	Tmem59l
7.18883e-69	-0.251086	0.102	0.246	1.34323e-64	C02 Rods	Tef
2.52911e-68	-0.288724	0.649	0.777	4.72565e-64	C02 Rods	Bsg
3.04686e-68	-0.267041	0.115	0.261	5.69305e-64	C02 Rods	Srrm4
3.39052e-68	-0.340445	0.047	0.158	6.33519e-64	C02 Rods	Edil3
5.06945e-68	-0.280043	0.103	0.243	9.47228e-64	C02 Rods	Zwint
5.59815e-68	0.377541	0.468	0.359	1.04601e-63	C02 Rods	Gucy2e
1.94764e-67	0.380193	0.516	0.442	3.63916e-63	C02 Rods	BC005537
2.13473e-67	-0.386375	0.031	0.132	3.98875e-63	C02 Rods	Gabrr2
2.20457e-67	-0.293217	0.147	0.299	4.11923e-63	C02 Rods	Pfn2
3.2243e-67	0.335907	0.472	0.353	6.0246e-63	C02 Rods	Wdr17
5.17672e-67	-0.250602	0.083	0.214	9.67269e-63	C02 Rods	Ccdc88a
6.90343e-67	-0.90171	0.032	0.131	1.28991e-62	C02 Rods	Snhg11
9.84661e-67	-0.302102	0.199	0.367	1.83984e-62	C02 Rods	Serinc1
7.67818e-66	-0.4599	0.019	0.11	1.43467e-61	C02 Rods	Scgn
8.42355e-66	-0.256998	0.036	0.14	1.57394e-61	C02 Rods	Clstn3
1.47275e-65	0.295026	0.622	0.526	2.75184e-61	C02 Rods	Rgs9bp
2.03034e-65	0.277975	0.656	0.572	3.79369e-61	C02 Rods	Adipor1
3.19408e-65	-0.304623	0.028	0.125	5.96815e-61	C02 Rods	Ndrg4
5.72485e-65	-0.294368	0.147	0.296	1.06969e-60	C02 Rods	Cspg5
2.77785e-64	-0.914076	0.181	0.307	5.19041e-60	C02 Rods	Tmsb10
4.3069e-64	-0.49929	0.493	0.4	8.04744e-60	C02 Rods	Hba-a2
6.35708e-64	0.338068	0.457	0.341	1.18782e-59	C02 Rods	Kcnv2
6.8764e-64	-0.280499	0.423	0.598	1.28486e-59	C02 Rods	Pcsk1n
1.59887e-63	-0.391752	0.017	0.104	2.98749e-59	C02 Rods	Epha7
4.34957e-63	-0.290516	0.032	0.13	8.12718e-59	C02 Rods	Gsdme
6.10276e-63	-0.330471	0.255	0.413	1.1403e-58	C02 Rods	Plk5
6.31027e-63	0.415669	0.145	0.069	1.17907e-58	C02 Rods	Twsg1
1.90064e-62	-0.265302	0.216	0.382	3.55135e-58	C02 Rods	Fam171b
1.03478e-61	0.403028	0.182	0.097	1.93349e-57	C02 Rods	Trib1
3.11345e-61	0.467329	0.355	0.267	5.81748e-57	C02 Rods	Tubb4b
4.31815e-61	-0.363918	0.041	0.141	8.06846e-57	C02 Rods	Lmo4
2.68798e-60	-0.321288	0.188	0.34	5.02248e-56	C02 Rods	Map4
1.35247e-59	0.253027	0.657	0.556	2.52708e-55	C02 Rods	Mpp4
4.27195e-59	-0.331034	0.023	0.109	7.98215e-55	C02 Rods	Six3
6.88487e-59	0.331659	0.463	0.356	1.28644e-54	C02 Rods	Tdrd7
9.84652e-59	0.364767	0.484	0.402	1.83982e-54	C02 Rods	Tnpo1
3.33008e-58	-0.264932	0.491	0.652	6.22226e-54	C02 Rods	Calm2
1.28282e-57	0.304282	0.458	0.342	2.39695e-53	C02 Rods	Cdr2
1.55678e-57	0.398705	0.288	0.189	2.90885e-53	C02 Rods	Heg1
1.63325e-57	-0.819967	0.236	0.141	3.05173e-53	C02 Rods	Apoe
1.79617e-57	-0.29559	0.124	0.254	3.35614e-53	C02 Rods	Podxl2
3.65723e-57	0.353277	0.493	0.42	6.83353e-53	C02 Rods	Mef2d
4.35366e-57	0.298559	0.617	0.556	8.13482e-53	C02 Rods	Xiap
8.57166e-57	0.312369	0.475	0.368	1.60162e-52	C02 Rods	Rp1l1
1.23837e-56	0.34504	0.35	0.243	2.31389e-52	C02 Rods	BC027072
2.45587e-56	0.359928	0.227	0.134	4.5888e-52	C02 Rods	Elfn1
5.55166e-55	-0.419434	0.169	0.298	1.03733e-50	C02 Rods	Hist1h1c
2.10252e-54	-0.329301	0.155	0.287	3.92856e-50	C02 Rods	Rtn1
2.11499e-54	0.379523	0.305	0.209	3.95185e-50	C02 Rods	Stard10
1.09834e-53	-0.952183	0.026	0.105	2.05225e-49	C02 Rods	Gsg1
1.35733e-53	0.370696	0.369	0.274	2.53618e-49	C02 Rods	Lurap1l
5.98442e-53	-0.268544	0.349	0.5	1.11819e-48	C02 Rods	Psip1
6.25699e-53	0.390824	0.287	0.196	1.16912e-48	C02 Rods	Me1
2.34463e-52	0.346585	0.55	0.494	4.38094e-48	C02 Rods	Erdr1
3.53809e-52	-0.254975	0.16	0.297	6.61092e-48	C02 Rods	Thra
4.17304e-52	-0.274417	0.136	0.263	7.79733e-48	C02 Rods	Chga
7.58123e-52	-0.253005	0.071	0.174	1.41655e-47	C02 Rods	Eri3
1.85823e-51	0.294108	0.493	0.395	3.4721e-47	C02 Rods	Mak
2.26503e-51	0.282705	0.575	0.51	4.23221e-47	C02 Rods	Icmt
6.67219e-51	0.293182	0.648	0.622	1.2467e-46	C02 Rods	Stxbp1
1.99136e-49	0.338225	0.359	0.266	3.72085e-45	C02 Rods	Mab21l1
2.01376e-49	0.311562	0.195	0.113	3.76271e-45	C02 Rods	Epas1
8.44613e-49	0.313567	0.342	0.242	1.57816e-44	C02 Rods	Slco4a1
1.03417e-48	-0.3897	0.079	0.18	1.93235e-44	C02 Rods	Tkt
1.62264e-48	0.306458	0.584	0.548	3.0319e-44	C02 Rods	Tubb5
8.76575e-48	0.343582	0.292	0.199	1.63788e-43	C02 Rods	Frmpd2
1.03995e-47	-0.43848	0.04	0.121	1.94315e-43	C02 Rods	Basp1
1.22466e-47	0.355515	0.409	0.328	2.28827e-43	C02 Rods	Tob2
3.07658e-47	-0.31792	0.065	0.158	5.74858e-43	C02 Rods	Mpp6
3.33862e-47	0.341427	0.282	0.192	6.2382e-43	C02 Rods	Cpt1a
1.4329e-46	-0.265873	0.444	0.58	2.67738e-42	C02 Rods	E130218I03Rik
3.95752e-46	0.27957	0.455	0.362	7.39463e-42	C02 Rods	Vopp1
4.40486e-46	0.282676	0.439	0.342	8.23048e-42	C02 Rods	Cds1
3.13913e-45	0.290513	0.364	0.262	5.86547e-41	C02 Rods	Nt5e
4.62837e-45	0.271673	0.572	0.532	8.6481e-41	C02 Rods	Madd
5.48344e-45	0.266795	0.492	0.409	1.02458e-40	C02 Rods	Frmd4b
7.83499e-45	0.333329	0.449	0.387	1.46397e-40	C02 Rods	Ccnl1
1.2278e-44	0.266674	0.685	0.672	2.29415e-40	C02 Rods	Ankrd12
6.49658e-44	0.343366	0.264	0.179	1.21389e-39	C02 Rods	Whrn
1.0905e-43	-0.309602	0.32	0.441	2.03759e-39	C02 Rods	Bex2
2.11484e-43	-0.338417	0.451	0.557	3.95158e-39	C02 Rods	Tuba1a
4.51049e-43	0.319039	0.439	0.371	8.42785e-39	C02 Rods	Agtpbp1
5.31845e-43	0.289817	0.39	0.296	9.93752e-39	C02 Rods	Ndrg1
7.90546e-43	0.272137	0.37	0.272	1.47713e-38	C02 Rods	Rnf207
1.16828e-42	0.283176	0.454	0.368	2.18292e-38	C02 Rods	Bicdl1
1.46258e-42	0.354037	0.324	0.242	2.73283e-38	C02 Rods	Trpc1
3.42798e-42	0.367225	0.332	0.255	6.40519e-38	C02 Rods	Dnttip2
3.62072e-42	-0.649059	0.54	0.639	6.76532e-38	C02 Rods	Calm1
4.98795e-42	-0.295471	0.178	0.297	9.31999e-38	C02 Rods	Ank3
1.04109e-41	0.313911	0.175	0.104	1.94529e-37	C02 Rods	Slc25a37
2.08593e-41	-0.384866	0.938	0.941	3.89757e-37	C02 Rods	Mgarp
2.68221e-41	0.367403	0.291	0.213	5.01172e-37	C02 Rods	Rasa2
3.72079e-41	0.29755	0.332	0.242	6.95229e-37	C02 Rods	Zdhhc2
5.03363e-40	0.319176	0.36	0.278	9.40534e-36	C02 Rods	Tub
5.94532e-40	-0.347587	0.331	0.441	1.11088e-35	C02 Rods	Slc12a5
1.4634e-39	0.287253	0.285	0.198	2.73436e-35	C02 Rods	Esrrb
4.72652e-39	0.332148	0.255	0.178	8.83151e-35	C02 Rods	Atp1a1
5.35374e-39	0.290114	0.527	0.485	1.00035e-34	C02 Rods	Map2
3.94394e-38	0.303889	0.424	0.359	7.36925e-34	C02 Rods	Vps37a
5.23089e-38	0.358271	0.3	0.229	9.77391e-34	C02 Rods	Rhot2
1.19149e-37	0.277207	0.44	0.361	2.22631e-33	C02 Rods	Pacsin2
1.73328e-37	0.301476	0.432	0.368	3.23864e-33	C02 Rods	Gramd1b
2.63723e-37	0.255501	0.549	0.496	4.92766e-33	C02 Rods	Cadm2
6.14656e-37	0.355485	0.265	0.194	1.14849e-32	C02 Rods	Camk2g
1.7371e-36	-0.255828	0.581	0.677	3.24577e-32	C02 Rods	Tpi1
3.86823e-36	0.297564	0.252	0.174	7.22778e-32	C02 Rods	Podxl
1.86782e-35	0.320433	0.334	0.265	3.49003e-31	C02 Rods	Zdhhc5
7.55093e-35	0.314858	0.236	0.165	1.41089e-30	C02 Rods	Zbtb18
3.76821e-34	-1.28275	0.116	0.19	7.0409e-30	C02 Rods	Pcp2
4.22845e-34	0.281929	0.12	0.066	7.90086e-30	C02 Rods	Gadd45b
4.33163e-33	-0.280061	0.085	0.165	8.09365e-29	C02 Rods	Marcks
3.71373e-32	0.31258	0.219	0.152	6.93911e-28	C02 Rods	Sec22c
1.37847e-31	0.316246	0.346	0.283	2.57567e-27	C02 Rods	Acadm
1.57887e-31	0.26696	0.477	0.437	2.95012e-27	C02 Rods	Raly
2.56305e-31	0.281711	0.258	0.185	4.78906e-27	C02 Rods	Jag1
3.7288e-31	0.265295	0.307	0.231	6.96726e-27	C02 Rods	Egflam
1.64299e-30	0.269839	0.398	0.331	3.06992e-26	C02 Rods	Acsl1
6.65561e-30	-1.08474	0.174	0.242	1.2436e-25	C02 Rods	Gng13
3.6723e-29	0.280857	0.428	0.378	6.86168e-25	C02 Rods	Camsap1
7.51141e-29	-0.338724	0.527	0.582	1.40351e-24	C02 Rods	Sncb
1.03094e-28	0.273009	0.165	0.107	1.92631e-24	C02 Rods	Fam110a
1.6665e-28	0.285283	0.222	0.157	3.11386e-24	C02 Rods	Card19
3.72138e-28	0.255714	0.526	0.503	6.95339e-24	C02 Rods	Hspa4l
1.1596e-27	0.25859	0.367	0.305	2.16671e-23	C02 Rods	Bbs7
2.9345e-27	0.329959	0.251	0.194	5.48311e-23	C02 Rods	Flcn
8.92159e-27	0.317516	0.385	0.342	1.667e-22	C02 Rods	Dmxl2
1.1052e-26	0.267867	0.338	0.275	2.06506e-22	C02 Rods	Fsd1l
1.47764e-26	-0.25102	0.065	0.127	2.76097e-22	C02 Rods	AC121870.2
1.99171e-26	0.261699	0.458	0.424	3.72151e-22	C02 Rods	Tspan7
6.47844e-26	-0.256444	0.048	0.107	1.2105e-21	C02 Rods	Prdx6
7.84695e-26	0.27053	0.227	0.166	1.4662e-21	C02 Rods	Frmpd1
9.00158e-26	-0.464418	0.096	0.166	1.68194e-21	C02 Rods	Mt1
1.83393e-25	0.266882	0.206	0.146	3.4267e-21	C02 Rods	Mest
2.06909e-25	0.293488	0.265	0.205	3.86609e-21	C02 Rods	Ric8b
1.70629e-24	0.272433	0.465	0.45	3.1882e-20	C02 Rods	Ddb1
6.21506e-24	0.300956	0.258	0.203	1.16128e-19	C02 Rods	Zfp654
6.31355e-24	-0.272787	0.93	0.923	1.17969e-19	C02 Rods	Ckb
7.49508e-24	-0.959761	0.143	0.212	1.40046e-19	C02 Rods	Gngt2
1.00319e-23	-0.261025	0.373	0.458	1.87446e-19	C02 Rods	Ttyh1
1.39553e-23	0.30562	0.29	0.239	2.60755e-19	C02 Rods	Uhmk1
4.63564e-23	0.280375	0.191	0.139	8.66169e-19	C02 Rods	Dusp7
1.23896e-22	-0.258231	0.356	0.441	2.315e-18	C02 Rods	Khdrbs3
1.85036e-22	-0.293709	0.534	0.586	3.45739e-18	C02 Rods	Ppia
9.1114e-22	0.252402	0.125	0.08	1.70247e-17	C02 Rods	Sik2
2.32583e-21	0.262181	0.411	0.375	4.34581e-17	C02 Rods	Stk35
2.48518e-21	0.255711	0.236	0.181	4.64356e-17	C02 Rods	Pias3
2.41823e-20	0.279551	0.367	0.333	4.51847e-16	C02 Rods	Crocc
3.13066e-20	0.275729	0.213	0.164	5.84965e-16	C02 Rods	Eif3b
1.449e-19	-0.972069	0.121	0.175	2.70746e-15	C02 Rods	Pcp4
1.8513e-19	0.275139	0.181	0.134	3.45916e-15	C02 Rods	Vax2
3.24103e-19	0.255852	0.237	0.188	6.05586e-15	C02 Rods	Sdc4
1.50416e-18	0.26461	0.308	0.266	2.81052e-14	C02 Rods	Psd
1.59648e-18	0.258562	0.383	0.356	2.98303e-14	C02 Rods	Mllt6
5.31303e-18	0.281568	0.182	0.137	9.92739e-14	C02 Rods	Klhl23
6.40582e-18	0.311992	0.224	0.183	1.19693e-13	C02 Rods	Kat2b
1.55984e-17	-0.28502	0.374	0.429	2.91457e-13	C02 Rods	Hspa1b
2.37851e-17	0.286549	0.201	0.158	4.44424e-13	C02 Rods	Slc38a2
1.96522e-15	0.276277	0.227	0.188	3.67202e-11	C02 Rods	Shoc2
3.87234e-15	-0.331593	0.364	0.413	7.23547e-11	C02 Rods	Hspa1a
5.33131e-15	0.250149	0.169	0.129	9.96156e-11	C02 Rods	AC170188.1
1.90705e-14	0.268756	0.309	0.283	3.56333e-10	C02 Rods	Tnks2
1.99786e-14	0.281607	0.275	0.244	3.733e-10	C02 Rods	Gse1
9.54065e-14	0.263049	0.115	0.082	1.78267e-09	C02 Rods	Pde10a
1.69889e-13	-0.266172	0.301	0.406	3.17437e-09	C02 Rods	Ctsd
5.72067e-13	0.25391	0.242	0.207	1.06891e-08	C02 Rods	Epb41l5
1.25712e-12	0.269885	0.208	0.175	2.34892e-08	C02 Rods	Pmvk
1.32157e-12	0.254286	0.226	0.191	2.46935e-08	C02 Rods	Sema3f
8.36657e-11	-0.463743	0.116	0.165	1.56329e-06	C02 Rods	Glul
8.60798e-11	0.257511	0.126	0.097	1.6084e-06	C02 Rods	Hexim1
0.000215944	-0.353191	0.467	0.373	1	C02 Rods	Gnb3
0	1.75732	0.419	0.047	0	C03 Rods	Cebpd
0	1.40931	0.401	0.029	0	C03 Rods	Edn2
0	1.23881	0.686	0.356	0	C03 Rods	Agtpbp1
0	1.15589	0.464	0.124	0	C03 Rods	Lrrc2
0	1.11442	0.351	0.056	0	C03 Rods	Fgf2
0	1.11291	0.512	0.181	0	C03 Rods	Junb
0	1.11006	0.335	0.069	0	C03 Rods	E2f6
0	0.924154	0.224	0.021	0	C03 Rods	Pcolce
0	-0.61732	0.983	0.999	0	C03 Rods	mt-Co3
0	-0.680894	0.867	0.988	0	C03 Rods	mt-Cytb
2.96855e-266	-0.517608	0.948	0.994	5.54674e-262	C03 Rods	mt-Co2
1.49427e-260	1.0047	0.264	0.058	2.79205e-256	C03 Rods	Gadd45b
1.11336e-258	0.930457	0.342	0.096	2.08031e-254	C03 Rods	Slc25a37
7.50065e-252	-0.446245	0.97	0.998	1.4015e-247	C03 Rods	mt-Atp6
1.35285e-247	0.611585	0.743	0.358	2.52781e-243	C03 Rods	Gnb3
2.60484e-238	-0.645364	0.908	0.989	4.86715e-234	C03 Rods	mt-Co1
2.26183e-202	-0.503331	0.792	0.967	4.22623e-198	C03 Rods	mt-Nd4
1.7141e-198	0.833752	0.594	0.315	3.2028e-194	C03 Rods	Krt18
2.16651e-196	-0.555142	0.679	0.929	4.04813e-192	C03 Rods	mt-Nd1
6.11625e-191	1.02357	0.439	0.204	1.14282e-186	C03 Rods	Rbm17
7.09899e-181	0.815856	0.528	0.267	1.32645e-176	C03 Rods	Rnf207
2.48413e-176	-0.37831	0.912	0.824	4.64159e-172	C03 Rods	Hbb-bs
3.98536e-163	0.770557	0.7	0.54	7.44664e-159	C03 Rods	Arl6
5.76137e-162	0.569402	0.124	0.02	1.07651e-157	C03 Rods	Socs3
1.64425e-149	0.417988	0.989	0.804	3.07228e-145	C03 Rods	Rp1
2.68587e-138	0.612799	0.147	0.032	5.01855e-134	C03 Rods	Lin7b
8.70058e-136	0.437915	0.942	0.916	1.6257e-131	C03 Rods	Rsrp1
1.87819e-133	0.757532	0.316	0.129	3.5094e-129	C03 Rods	Cerkl
5.24011e-131	0.524128	0.83	0.719	9.79115e-127	C03 Rods	Neurod1
1.07474e-129	0.433723	0.957	0.847	2.00815e-125	C03 Rods	Rpgrip1
2.05419e-126	-0.40845	0.748	0.938	3.83825e-122	C03 Rods	mt-Nd2
3.78277e-119	0.709812	0.443	0.244	7.06811e-115	C03 Rods	BC027072
9.84106e-112	0.609509	0.611	0.445	1.8388e-107	C03 Rods	Plekhb1
3.63336e-110	0.450233	0.821	0.769	6.78893e-106	C03 Rods	Tax1bp1
8.23046e-110	0.618974	0.122	0.027	1.53786e-105	C03 Rods	Bst2
4.75529e-109	0.580407	0.709	0.626	8.88526e-105	C03 Rods	Glo1
2.27428e-105	0.73673	0.41	0.212	4.2495e-101	C03 Rods	Egr1
2.90453e-104	0.589647	0.575	0.396	5.42712e-100	C03 Rods	Mak
7.19188e-104	-0.444461	0.561	0.837	1.3438e-99	C03 Rods	mt-Nd3
9.04916e-104	0.721113	0.249	0.1	1.69084e-99	C03 Rods	Myo10
2.02383e-102	0.651671	0.558	0.39	3.78153e-98	C03 Rods	Impg2
3.54718e-100	-0.564007	0.432	0.681	6.6279e-96	C03 Rods	Itm2b
3.54132e-99	0.726324	0.421	0.253	6.61695e-95	C03 Rods	Dnttip2
1.25216e-97	0.580365	0.198	0.068	2.33966e-93	C03 Rods	Mlf1
1.58015e-95	0.649512	0.343	0.177	2.95251e-91	C03 Rods	Atp1a1
6.8793e-94	0.47453	0.734	0.652	1.2854e-89	C03 Rods	Ptp4a3
1.77715e-93	-1.04529	0.031	0.232	3.3206e-89	C03 Rods	Nrxn3
2.43891e-93	0.616034	0.619	0.493	4.5571e-89	C03 Rods	Erdr1
5.98162e-93	-0.991343	0.015	0.21	1.11767e-88	C03 Rods	Ptprd
3.23674e-92	0.48407	0.705	0.553	6.04784e-88	C03 Rods	Casz1
4.32355e-92	-0.997013	0.019	0.214	8.07856e-88	C03 Rods	Kcnma1
2.19766e-90	0.482826	0.133	0.037	4.10633e-86	C03 Rods	Btc
5.58494e-90	0.630565	0.198	0.073	1.04355e-85	C03 Rods	Nin
4.39504e-88	0.266513	0.995	0.972	8.21213e-84	C03 Rods	Hmgn1
7.88889e-88	0.606298	0.304	0.147	1.47404e-83	C03 Rods	Ahr
1.37116e-87	-0.76196	0.009	0.192	2.56201e-83	C03 Rods	Auts2
6.87065e-87	0.651172	0.432	0.267	1.28378e-82	C03 Rods	Mab21l1
9.02451e-86	0.45918	0.129	0.036	1.68623e-81	C03 Rods	Kremen1
7.57423e-85	0.263466	0.989	0.947	1.41524e-80	C03 Rods	Cst3
1.09525e-84	-0.734873	0.039	0.234	2.04648e-80	C03 Rods	Celf3
1.62667e-84	-1.03622	0.034	0.222	3.03943e-80	C03 Rods	Cadps
2.75967e-84	0.698076	0.404	0.257	5.15645e-80	C03 Rods	Cd47
1.21123e-83	0.27622	0.811	0.74	2.26318e-79	C03 Rods	Tmsb4x
1.72389e-82	-0.563087	0.011	0.186	3.2211e-78	C03 Rods	Aplp1
1.41015e-81	0.549703	0.724	0.67	2.63486e-77	C03 Rods	Ankrd12
1.9845e-81	0.613635	0.3	0.15	3.70803e-77	C03 Rods	Sec22c
8.53878e-81	0.429077	0.767	0.721	1.59547e-76	C03 Rods	Kif1b
1.15545e-80	-0.345128	0.897	0.973	2.15895e-76	C03 Rods	mt-Rnr2
1.19585e-80	-0.700669	0.013	0.186	2.23444e-76	C03 Rods	App
1.89891e-80	0.539617	0.665	0.572	3.54811e-76	C03 Rods	Mat2a
7.68748e-80	-0.267057	0.997	0.933	1.43641e-75	C03 Rods	Rho
1.21741e-79	-0.424795	0.266	0.54	2.27473e-75	C03 Rods	Spop
4.66524e-77	-0.787237	0.026	0.2	8.717e-73	C03 Rods	Lrtm1
1.75349e-76	-0.516223	0.403	0.631	3.27639e-72	C03 Rods	Aplp2
5.34839e-76	-0.641162	0.048	0.234	9.99348e-72	C03 Rods	Cltb
1.48729e-75	-0.951409	0.039	0.213	2.77899e-71	C03 Rods	Gria2
1.2385e-74	-0.803756	0.029	0.2	2.31415e-70	C03 Rods	Sphkap
1.18492e-73	-0.596176	0.079	0.275	2.21402e-69	C03 Rods	Hist3h2ba
6.32458e-73	0.511921	0.17	0.064	1.18175e-68	C03 Rods	Klhl29
6.81657e-72	-0.516662	0.079	0.278	1.27368e-67	C03 Rods	Hist3h2a
1.29579e-71	-0.379546	0.56	0.775	2.42118e-67	C03 Rods	Bsg
1.53868e-71	-0.345563	0.666	0.87	2.87503e-67	C03 Rods	Rps29
2.25092e-71	-0.497702	0.021	0.185	4.20585e-67	C03 Rods	Slc38a1
9.91394e-71	0.670411	0.303	0.17	1.85242e-66	C03 Rods	Pmvk
1.39087e-70	-0.681875	0.025	0.189	2.59884e-66	C03 Rods	Syt4
2.65975e-70	0.440106	0.694	0.565	4.96975e-66	C03 Rods	March1
2.85834e-70	-0.770004	0.031	0.196	5.3408e-66	C03 Rods	BC030499
3.42998e-70	-0.468427	0.009	0.161	6.40891e-66	C03 Rods	Gabrg2
3.57219e-70	-0.52121	0.025	0.189	6.67464e-66	C03 Rods	Camk2b
3.60809e-70	0.634793	0.251	0.125	6.74171e-66	C03 Rods	Stat3
4.53809e-69	-0.606841	0.073	0.258	8.47943e-65	C03 Rods	Dbp
1.11445e-68	0.3491	0.794	0.681	2.08235e-64	C03 Rods	Prom1
7.56709e-68	-0.649194	0.054	0.226	1.41391e-63	C03 Rods	Itm2c
1.37425e-67	-1.05043	0.08	0.251	2.56778e-63	C03 Rods	Gm4792
3.29303e-67	-0.379641	0.227	0.471	6.15303e-63	C03 Rods	Ctsf
4.05771e-67	-0.643002	0.017	0.169	7.58184e-63	C03 Rods	Prox1
4.42166e-67	-0.598022	0.023	0.179	8.26187e-63	C03 Rods	Gpm6a
5.34869e-67	-0.615874	0.031	0.192	9.99402e-63	C03 Rods	Nap1l5
1.62651e-66	0.556602	0.42	0.269	3.03913e-62	C03 Rods	Zfp36l2
8.17026e-66	-0.335136	0.983	0.888	1.52661e-61	C03 Rods	Pde6g
9.56425e-66	-0.62083	0.019	0.169	1.78708e-61	C03 Rods	Car10
2.42932e-65	-0.509157	0.01	0.154	4.53919e-61	C03 Rods	Thsd7a
2.61625e-65	0.409503	0.122	0.039	4.88846e-61	C03 Rods	Rnf144b
2.40586e-64	-0.441361	0.028	0.184	4.49536e-60	C03 Rods	Foxn3
2.64608e-64	-0.490622	0.05	0.218	4.9442e-60	C03 Rods	AC149090.1
4.87477e-64	-0.553614	0.005	0.142	9.10852e-60	C03 Rods	Mdga2
6.7497e-64	-0.506928	0.03	0.186	1.26118e-59	C03 Rods	Eef1a2
9.7767e-64	-0.534443	0.011	0.152	1.82678e-59	C03 Rods	Gabrr1
3.36159e-63	-0.464429	0.022	0.171	6.28112e-59	C03 Rods	Acbd6
4.5118e-63	-0.457522	0.031	0.186	8.43029e-59	C03 Rods	Slc22a17
5.40659e-63	-0.453433	0.012	0.154	1.01022e-58	C03 Rods	Gucy1b3
5.5876e-63	-0.296114	0.743	0.877	1.04404e-58	C03 Rods	Pgam1
3.42167e-62	0.328912	0.935	0.959	6.39338e-58	C03 Rods	H3f3a
4.71341e-62	-0.575321	0.084	0.258	8.80702e-58	C03 Rods	Hmgn3
9.01343e-62	-0.468415	0.041	0.199	1.68416e-57	C03 Rods	Scg3
5.74869e-61	0.430682	0.705	0.652	1.07414e-56	C03 Rods	Atf4
6.7599e-61	-0.441229	0.032	0.184	1.26309e-56	C03 Rods	Gabrb3
1.33939e-60	-0.621708	0.006	0.137	2.50264e-56	C03 Rods	Ptprz1
1.75288e-60	-0.346724	0.327	0.574	3.27526e-56	C03 Rods	Atp5k
3.90212e-60	-0.441339	0.009	0.142	7.29111e-56	C03 Rods	Faim2
6.95664e-60	-0.330639	0.512	0.745	1.29985e-55	C03 Rods	Rpl37
1.08931e-59	-0.399835	0.017	0.156	2.03537e-55	C03 Rods	Zmiz1
3.94908e-59	-0.332367	0.463	0.713	7.37886e-55	C03 Rods	Rps27
4.69057e-59	-0.362939	0.014	0.151	8.76434e-55	C03 Rods	Scrn1
1.08593e-58	0.530335	0.478	0.36	2.02907e-54	C03 Rods	Vps37a
1.11655e-58	-0.332359	0.36	0.59	2.08627e-54	C03 Rods	Pcsk1n
1.6017e-58	0.381027	0.73	0.699	2.99279e-54	C03 Rods	Hnrnpu
1.99214e-58	-0.527348	0.017	0.154	3.72232e-54	C03 Rods	Gucy1a3
6.44412e-58	-0.400168	0.01	0.14	1.20408e-53	C03 Rods	Slc4a10
1.0297e-57	-0.486932	0.023	0.161	1.924e-53	C03 Rods	Caly
1.09823e-57	-0.458935	0.015	0.149	2.05204e-53	C03 Rods	4930447C04Rik
1.14484e-57	-0.407507	0.161	0.357	2.13913e-53	C03 Rods	Rnf187
1.38526e-57	0.413251	0.589	0.488	2.58835e-53	C03 Rods	C2cd2l
2.47404e-57	-0.432678	0.011	0.139	4.62275e-53	C03 Rods	Asap2
3.40149e-57	0.451153	0.607	0.543	6.35568e-53	C03 Rods	Hk1
4.84556e-57	-0.553716	0.046	0.195	9.05392e-53	C03 Rods	Tubb2a
7.14162e-57	-0.535386	0.052	0.206	1.33441e-52	C03 Rods	Gnao1
2.36182e-56	-0.822105	0.041	0.184	4.41306e-52	C03 Rods	Vsx2
2.993e-56	-0.584166	0.029	0.167	5.59241e-52	C03 Rods	B3galt2
3.47499e-56	-0.43554	0.018	0.151	6.49301e-52	C03 Rods	Olfm1
5.25435e-56	-0.486931	0.016	0.146	9.81776e-52	C03 Rods	Tmem215
5.78053e-56	-1.12032	0.023	0.154	1.08009e-51	C03 Rods	Trpm1
6.50124e-56	-0.321319	0.241	0.467	1.21476e-51	C03 Rods	Abhd8
6.69076e-56	-0.979905	0.061	0.208	1.25017e-51	C03 Rods	Trnp1
1.05911e-55	-0.382078	0.013	0.142	1.97894e-51	C03 Rods	Rit2
1.1997e-55	-0.50427	0.155	0.338	2.24165e-51	C03 Rods	Ttc3
2.0571e-55	-0.404496	0.028	0.168	3.84369e-51	C03 Rods	Ackr1
2.30782e-55	0.302424	0.853	0.787	4.31216e-51	C03 Rods	Kcnb1
3.25398e-55	0.545455	0.249	0.133	6.08006e-51	C03 Rods	Plxna2
4.32024e-55	-0.454268	0.254	0.446	8.07236e-51	C03 Rods	Gnas
5.3651e-55	0.587502	0.188	0.09	1.00247e-50	C03 Rods	Agrn
2.13865e-54	0.349672	0.745	0.726	3.99607e-50	C03 Rods	Dynll1
3.37847e-54	-0.352619	0.041	0.187	6.31267e-50	C03 Rods	Per3
7.18276e-54	-0.449702	0.078	0.238	1.3421e-49	C03 Rods	Snrpn
7.82519e-54	-0.464804	0.013	0.137	1.46214e-49	C03 Rods	Lin7a
7.88152e-54	0.512662	0.207	0.102	1.47266e-49	C03 Rods	R3hcc1l
9.59572e-54	-0.414491	0.083	0.248	1.79296e-49	C03 Rods	Dpysl2
1.11923e-53	-0.298601	0.987	0.888	2.09128e-49	C03 Rods	Gnb1
1.19114e-53	-0.449729	0.008	0.129	2.22564e-49	C03 Rods	1810041L15Rik
1.40601e-53	0.267236	0.85	0.702	2.62713e-49	C03 Rods	Pde6a
1.41553e-53	-0.548979	0.101	0.263	2.64491e-49	C03 Rods	Gm37583
2.42693e-53	-0.360026	0.017	0.145	4.53472e-49	C03 Rods	Klhdc8a
2.87699e-53	-0.547196	0.048	0.192	5.37566e-49	C03 Rods	Hlf
3.74909e-53	-0.427097	0.108	0.281	7.00517e-49	C03 Rods	Rtn1
4.00495e-53	-0.342948	0.009	0.13	7.48325e-49	C03 Rods	Prune2
5.16017e-53	-0.52969	0.012	0.134	9.64177e-49	C03 Rods	Cacna1h
5.32182e-53	-0.325712	0.003	0.118	9.94383e-49	C03 Rods	Cadm4
5.6406e-53	-0.379192	0.015	0.139	1.05395e-48	C03 Rods	Iqsec3
5.83444e-53	0.543969	0.353	0.221	1.09017e-48	C03 Rods	Samd7
7.33953e-53	0.619811	0.25	0.14	1.37139e-48	C03 Rods	Gnb2
1.09463e-52	-0.524395	0.008	0.125	2.04532e-48	C03 Rods	Gpr179
1.75663e-52	-0.331918	0.098	0.27	3.28226e-48	C03 Rods	Negr1
2.5119e-52	-0.391328	0.004	0.118	4.69349e-48	C03 Rods	Runx1t1
8.22106e-52	-0.386989	0.024	0.153	1.53611e-47	C03 Rods	Nrn1l
1.06657e-51	-0.368853	0.015	0.137	1.9929e-47	C03 Rods	Pnmal2
1.16179e-51	0.353862	0.105	0.036	2.1708e-47	C03 Rods	Wwtr1
1.54664e-51	-0.441885	0.014	0.134	2.88989e-47	C03 Rods	Frmd3
3.7411e-51	-0.402463	0.081	0.239	6.99025e-47	C03 Rods	Sv2a
5.41808e-51	-0.301168	0.007	0.122	1.01237e-46	C03 Rods	Lasp1
7.54577e-51	-0.411504	0.066	0.216	1.40993e-46	C03 Rods	Stmn3
9.22959e-51	0.361554	0.665	0.563	1.72455e-46	C03 Rods	Mpp4
1.2057e-50	0.55059	0.312	0.194	2.25286e-46	C03 Rods	Heg1
1.44289e-50	-0.251993	0.784	0.923	2.69604e-46	C03 Rods	Rps8
1.4831e-50	-0.717975	0.055	0.192	2.77117e-46	C03 Rods	Neurod4
1.77545e-50	-0.874229	0.021	0.141	3.31743e-46	C03 Rods	Ndnf
1.81065e-50	-0.525124	0.025	0.15	3.3832e-46	C03 Rods	Gabra1
3.16258e-50	-0.295457	0.271	0.494	5.90928e-46	C03 Rods	Cox7a2l
6.22645e-50	-0.472071	0.009	0.122	1.16341e-45	C03 Rods	Pcdh9
8.67553e-50	-0.332772	0.034	0.167	1.62102e-45	C03 Rods	Cadm3
8.99249e-50	-0.32324	0.015	0.133	1.68025e-45	C03 Rods	Asic4
9.13092e-50	-0.326789	0.014	0.132	1.70611e-45	C03 Rods	Mapt
1.3067e-49	0.477238	0.499	0.407	2.44157e-45	C03 Rods	Tnpo1
1.40129e-49	-0.379103	0.041	0.176	2.61831e-45	C03 Rods	Gng3
2.57432e-49	-0.542555	0.015	0.132	4.81011e-45	C03 Rods	Cabp1
8.67803e-49	-0.977185	0.044	0.173	1.62149e-44	C03 Rods	Scg2
1.94781e-48	-0.39171	0.008	0.118	3.63949e-44	C03 Rods	Adgrl2
2.29121e-48	-0.307091	0.02	0.14	4.28113e-44	C03 Rods	Igsf8
2.56913e-48	-0.321761	0.008	0.118	4.80042e-44	C03 Rods	Ntrk2
2.81483e-48	-0.449411	0.078	0.225	5.25951e-44	C03 Rods	Rd3l
3.2257e-48	-0.331574	0.007	0.116	6.02723e-44	C03 Rods	Ampd2
3.65275e-48	-0.298209	0.008	0.117	6.82517e-44	C03 Rods	Ttll7
4.0305e-48	-0.296444	0.347	0.568	7.53099e-44	C03 Rods	Aes
4.90687e-48	-0.369239	0.037	0.168	9.16849e-44	C03 Rods	6430548M08Rik
7.22377e-48	0.535484	0.195	0.098	1.34976e-43	C03 Rods	Nr4a1
9.66488e-48	-0.308943	0.017	0.133	1.80588e-43	C03 Rods	Rtn4rl1
1.06029e-47	-0.313593	0.015	0.129	1.98115e-43	C03 Rods	Crmp1
1.374e-47	-0.320459	0.018	0.136	2.56732e-43	C03 Rods	Samd14
1.65319e-47	-0.338147	0.012	0.123	3.08899e-43	C03 Rods	Nyap2
1.74144e-47	-0.916121	0.147	0.3	3.25389e-43	C03 Rods	Tmsb10
1.94511e-47	-0.293986	0.006	0.112	3.63445e-43	C03 Rods	Frmd4a
2.10539e-47	0.470449	0.504	0.391	3.93392e-43	C03 Rods	Ier3
4.50062e-47	-0.345697	0.007	0.113	8.40941e-43	C03 Rods	Fstl5
1.15051e-46	0.500045	0.308	0.196	2.14972e-42	C03 Rods	Ier2
1.16891e-46	-0.265534	0.708	0.879	2.18412e-42	C03 Rods	mt-Rnr1
1.17603e-46	-0.387683	0.03	0.151	2.1974e-42	C03 Rods	Edil3
1.20021e-46	0.438777	0.143	0.061	2.2426e-42	C03 Rods	Itga4
1.33648e-46	-0.29425	0.245	0.451	2.49721e-42	C03 Rods	Atp6ap2
1.55961e-46	-0.376555	0.016	0.128	2.91414e-42	C03 Rods	Samsn1
1.94102e-46	0.623471	0.212	0.113	3.62679e-42	C03 Rods	Ptprn
2.11157e-46	-0.315993	0.016	0.128	3.94546e-42	C03 Rods	Hspa12a
2.241e-46	-0.327946	0.012	0.121	4.18731e-42	C03 Rods	Tmcc3
2.31311e-46	-0.2959	0.008	0.114	4.32205e-42	C03 Rods	Abr
7.2981e-46	-0.295387	0.052	0.188	1.36365e-41	C03 Rods	Pdcd4
1.08495e-45	-0.301131	0.015	0.126	2.02723e-41	C03 Rods	Kif5c
1.26641e-45	0.478698	0.386	0.269	2.36629e-41	C03 Rods	Adcy1
1.81591e-45	-0.483947	0.011	0.116	3.39303e-41	C03 Rods	Lhx4
3.50342e-45	0.451446	0.447	0.336	6.54615e-41	C03 Rods	Pcdh15
3.71797e-45	-0.822075	0.027	0.14	6.94702e-41	C03 Rods	Isl1
4.25449e-45	0.490176	0.255	0.147	7.94951e-41	C03 Rods	Mest
7.88662e-45	-0.30561	0.009	0.113	1.47362e-40	C03 Rods	Sybu
9.40942e-45	-0.3319	0.057	0.192	1.75815e-40	C03 Rods	Sh3bp1
1.23998e-44	-0.300416	0.015	0.123	2.31689e-40	C03 Rods	Pak3
1.46603e-44	-0.307612	0.013	0.119	2.73927e-40	C03 Rods	Kcna5
1.81161e-44	-0.489868	0.017	0.126	3.38499e-40	C03 Rods	Ccdc136
2.00643e-44	-0.551574	0.019	0.128	3.74901e-40	C03 Rods	Cacna2d3
2.75318e-44	-0.586638	0.218	0.377	5.14431e-40	C03 Rods	Nme1
2.99755e-44	0.459864	0.211	0.112	5.60091e-40	C03 Rods	Zfyve28
3.46583e-44	-0.283074	0.005	0.103	6.4759e-40	C03 Rods	Cacna1d
3.7111e-44	-0.394342	0.018	0.128	6.93418e-40	C03 Rods	Zeb2
4.05599e-44	-0.30707	0.022	0.133	7.57862e-40	C03 Rods	Clstn3
4.91997e-44	-0.287336	0.279	0.481	9.19296e-40	C03 Rods	Canx
5.24218e-44	-0.273349	0.051	0.183	9.79501e-40	C03 Rods	Mtss1
5.49309e-44	-0.27151	0.006	0.105	1.02638e-39	C03 Rods	Mpp2
1.16426e-43	-0.300825	0.004	0.101	2.17541e-39	C03 Rods	Elmo1
2.42973e-43	-0.269443	0.027	0.141	4.53995e-39	C03 Rods	Dennd5b
2.88573e-43	-0.354056	0.017	0.123	5.392e-39	C03 Rods	Rgs11
3.36767e-43	-0.330216	0.01	0.111	6.29249e-39	C03 Rods	Spock2
4.76893e-43	-0.401692	0.008	0.107	8.91075e-39	C03 Rods	Rnf152
4.96942e-43	-0.30067	0.088	0.235	9.28536e-39	C03 Rods	Dst
6.06259e-43	-0.385522	0.015	0.119	1.13279e-38	C03 Rods	Epha5
8.46871e-43	0.297552	0.74	0.66	1.58238e-38	C03 Rods	Epb41l2
1.01872e-42	-0.293602	0.01	0.11	1.90348e-38	C03 Rods	Jam3
1.05462e-42	-0.396514	0.27	0.442	1.97057e-38	C03 Rods	Khdrbs3
1.1074e-42	-0.357872	0.884	0.927	2.06917e-38	C03 Rods	Ckb
1.11855e-42	-0.316062	0.015	0.12	2.09001e-38	C03 Rods	Ncald
1.17979e-42	-0.391322	0.015	0.118	2.20444e-38	C03 Rods	Tgfb2
1.29129e-42	0.44633	0.412	0.301	2.41277e-38	C03 Rods	Ndrg1
1.59176e-42	-0.912444	0.027	0.137	2.97421e-38	C03 Rods	Gnat2
2.88064e-42	0.336125	0.66	0.578	5.38247e-38	C03 Rods	Cdhr1
3.20516e-42	-0.316724	0.007	0.103	5.98884e-38	C03 Rods	Drd1
4.40252e-42	0.472829	0.515	0.452	8.2261e-38	C03 Rods	Kmt2a
5.90527e-42	-0.367566	0.07	0.203	1.1034e-37	C03 Rods	Pgm2l1
6.61598e-42	-0.315229	0.007	0.104	1.2362e-37	C03 Rods	Dgkh
8.76953e-42	-0.266883	0.008	0.105	1.63859e-37	C03 Rods	Arhgef9
8.95494e-42	0.470689	0.315	0.204	1.67323e-37	C03 Rods	Frmpd2
1.67036e-41	-0.288047	0.094	0.239	3.12107e-37	C03 Rods	Ndn
1.82028e-41	-0.318552	0.014	0.114	3.40119e-37	C03 Rods	Prkcb
2.65096e-41	-0.256319	0.007	0.102	4.95332e-37	C03 Rods	Kcnj9
2.99729e-41	-0.316014	0.008	0.103	5.60044e-37	C03 Rods	Sox4
3.64257e-41	-0.263245	0.041	0.16	6.80614e-37	C03 Rods	Cyfip2
6.01278e-41	0.542568	0.319	0.217	1.12349e-36	C03 Rods	Rasa2
8.92564e-41	0.537486	0.253	0.157	1.66776e-36	C03 Rods	Ipo5
9.53323e-41	-0.284084	0.016	0.117	1.78128e-36	C03 Rods	Fscn1
1.0374e-40	-0.344923	0.008	0.103	1.93837e-36	C03 Rods	Nrxn2
1.4727e-40	-0.261695	0.343	0.562	2.75174e-36	C03 Rods	Tmem59
1.67146e-40	-0.291901	0.012	0.109	3.12312e-36	C03 Rods	Rab3c
1.76732e-40	-0.263032	0.007	0.101	3.30223e-36	C03 Rods	Map6
1.89549e-40	-0.473969	0.017	0.117	3.54173e-36	C03 Rods	Qpct
1.98931e-40	-0.422943	0.011	0.107	3.71702e-36	C03 Rods	Unc13c
4.56152e-40	-0.291651	0.031	0.141	8.5232e-36	C03 Rods	Diras2
1.26062e-39	-0.261716	0.03	0.138	2.35547e-35	C03 Rods	Syt11
1.34687e-39	-0.280493	0.036	0.149	2.51663e-35	C03 Rods	Selenom
1.55661e-39	-0.254202	0.227	0.415	2.90853e-35	C03 Rods	mt-Nd5
2.60271e-39	-0.266626	0.023	0.127	4.86316e-35	C03 Rods	Adgrb3
5.03467e-39	-0.666951	0.031	0.133	9.40729e-35	C03 Rods	Cabp5
6.87093e-39	-0.261206	0.044	0.16	1.28383e-34	C03 Rods	Tmem38a
7.40664e-39	-0.37033	0.863	0.766	1.38393e-34	C03 Rods	Nrl
7.88359e-39	0.498605	0.279	0.18	1.47305e-34	C03 Rods	Phlpp2
8.20633e-39	-0.263633	0.035	0.146	1.53335e-34	C03 Rods	Hap1
9.91777e-39	-0.266499	0.22	0.404	1.85314e-34	C03 Rods	mt-Nd4l
1.23972e-38	-0.287865	0.022	0.123	2.31641e-34	C03 Rods	Enox1
1.24169e-38	-0.251317	0.304	0.505	2.32009e-34	C03 Rods	Rpl27
1.2709e-38	-0.377424	0.489	0.407	2.37467e-34	C03 Rods	Hba-a2
1.32735e-38	0.467339	0.242	0.145	2.48015e-34	C03 Rods	Igsf11
1.5051e-38	-0.253018	0.11	0.256	2.81229e-34	C03 Rods	Tspyl4
1.68568e-38	-0.263979	0.032	0.14	3.1497e-34	C03 Rods	Cygb
2.04554e-38	-0.44465	0.56	0.498	3.82209e-34	C03 Rods	Hba-a1
2.38879e-38	-0.291088	0.023	0.124	4.46346e-34	C03 Rods	Six6
3.00403e-38	-0.263802	0.012	0.104	5.61302e-34	C03 Rods	Igsf21
7.20821e-38	-0.266318	0.013	0.106	1.34685e-33	C03 Rods	Ryr2
7.89116e-38	0.44774	0.541	0.475	1.47446e-33	C03 Rods	Amer2
1.06096e-37	-0.306531	0.026	0.128	1.98241e-33	C03 Rods	Gnai2
1.47268e-37	-0.26655	0.198	0.371	2.7517e-33	C03 Rods	Fam171b
3.23654e-37	-0.302944	0.311	0.488	6.04747e-33	C03 Rods	Faim
3.77442e-37	-0.679191	0.211	0.334	7.0525e-33	C03 Rods	Cplx3
4.94914e-37	-0.298983	0.196	0.361	9.24747e-33	C03 Rods	Pgrmc1
6.68137e-37	-0.35999	0.395	0.549	1.24841e-32	C03 Rods	Vdac1
1.24109e-36	-0.268848	0.055	0.171	2.31897e-32	C03 Rods	Tmem35a
1.46178e-36	0.390483	0.137	0.064	2.73133e-32	C03 Rods	Gm16867
3.43713e-36	-0.753253	0.039	0.137	6.42228e-32	C03 Rods	Grm6
4.63276e-36	0.430236	0.234	0.14	8.65631e-32	C03 Rods	Elfn1
4.73712e-36	0.483936	0.217	0.129	8.85132e-32	C03 Rods	Polr3k
8.83027e-36	-0.275618	0.014	0.102	1.64994e-31	C03 Rods	Tmem132a
1.00634e-35	-0.261177	0.513	0.71	1.88035e-31	C03 Rods	2010107E04Rik
1.67418e-35	0.477749	0.253	0.16	3.12821e-31	C03 Rods	Zfp516
3.55271e-35	-0.846215	0.029	0.124	6.63823e-31	C03 Rods	Snhg11
4.14564e-35	-0.349198	0.028	0.125	7.74613e-31	C03 Rods	Gabrr2
4.36317e-35	-0.298537	0.411	0.575	8.15258e-31	C03 Rods	Fam3c
5.20989e-35	-0.282805	0.142	0.288	9.73468e-31	C03 Rods	Thra
6.60863e-35	0.340321	0.107	0.045	1.23482e-30	C03 Rods	Tead3
1.2182e-34	0.293053	0.696	0.69	2.2762e-30	C03 Rods	Camk2d
1.22544e-34	-0.287762	0.174	0.33	2.28973e-30	C03 Rods	Map4
1.2561e-34	0.455839	0.157	0.081	2.34702e-30	C03 Rods	Sertad2
[truncated: 54,477 more rows]
