# Supplementary material for: Single-cell RNA sequencing of the retina in a model of retinitis pigmentosa reveals early responses to degeneration in rods and cones
Source: BMC Biol. 2022 Apr 12;20:86. doi: 10.1186/s12915-022-01280-9 (PMC9006580; doi:10.1186/s12915-022-01280-9)
Supplement: Supplementary file 4 — Additional file 4. Early differential gene expression analysis in rods. Wild type rod cluster C01 and rd10 rod cluster C02, which were adjacent in the pseudotime analysis, were compared with differential gene expression analysis to determine transcriptomic differences that occurred with increasing pseudotime values. Avg_logFC values larger than 0 indicate that the gene is upregulated in C02 compared to C01. [file 12915_2022_1280_MOESM4_ESM.xlsx]

## Sheet: Sheet1
gene	p_val	avg_logFC	pct.1	pct.2	p_val_adj		Columns
Egr1	0	1.57268	0.56	0.076	0		p_val	p-value without adjustment
Gnb3	0	1.16926	0.467	0.107	0		avg_logFC	Natural log fold change of average expression in C02 vs. C01
Krt18	0	1.07158	0.62	0.257	0		pct.1	Percentage of cells expressing the gene in cluster C02
Ptprn	0	0.897347	0.237	0.027	0		pct.2	Percentage of cells expressing the gene in cluster C01
Junb	0	0.869478	0.346	0.098	0		p_val_adj	Bonferroni-corrected p-value
Nr4a1	0	0.84192	0.241	0.032	0
Apoe	0	0.830954	0.236	0.03	0
Hbb-bt	2.47372e-208	0.693947	0.469	0.232	4.62214e-204
Fgf2	0	0.679136	0.171	0.015	0
Cd63	8.43298e-244	0.669973	0.241	0.058	1.5757e-239
Agtpbp1	1.81446e-165	0.650369	0.439	0.236	3.39032e-161
Lrrc2	6.55593e-175	0.643565	0.286	0.106	1.22497e-170
Clu	4.33153e-230	0.638908	0.198	0.04	8.09346e-226
Ier2	5.97314e-164	0.614906	0.325	0.14	1.11608e-159
Tubb4b	1.62543e-151	0.614548	0.355	0.17	3.03712e-147
Nin	2.45019e-257	0.608901	0.158	0.019	4.57818e-253
Hbb-bs	0	0.603597	0.919	0.751	0
Plekhb1	8.00697e-181	0.576442	0.613	0.408	1.4961e-176
Erdr1	1.04635e-142	0.565158	0.55	0.367	1.95511e-138
Ctnnal1	6.16151e-235	0.553347	0.137	0.014	1.15128e-230
Hspa8	0	0.540077	0.919	0.796	0
Sgk1	1.02606e-93	0.535265	0.427	0.277	1.9172e-89
Eif3b	1.18758e-126	0.521872	0.213	0.077	2.21899e-122
Mat2a	2.84305e-135	0.515558	0.638	0.479	5.31224e-131
Gadd45b	5.19858e-211	0.513104	0.12	0.012	9.71355e-207
Rasa2	9.57339e-111	0.51211	0.291	0.139	1.78879e-106
Gng13	1.48127e-126	0.504364	0.174	0.053	2.76775e-122
Twsg1	5.13233e-117	0.482941	0.145	0.041	9.58975e-113
Atp1a1	3.07617e-99	0.481934	0.255	0.12	5.74783e-95
Pde10a	3.78519e-151	0.467049	0.115	0.019	7.07262e-147
Cdhr1	5.64175e-166	0.460945	0.776	0.638	1.05416e-161
Camk2g	4.13467e-97	0.458747	0.265	0.127	7.72564e-93
Ftl1	2.3143e-89	0.446532	0.405	0.256	4.32426e-85
Pcp4	7.12261e-137	0.446369	0.121	0.024	1.33086e-132
Stat3	1.72771e-104	0.443326	0.144	0.044	3.22822e-100
Hba-a2	4.55391e-82	0.443199	0.493	0.34	8.50899e-78
Hba-a1	7.10941e-93	0.442475	0.59	0.432	1.32839e-88
Slc25a37	1.97375e-90	0.438338	0.175	0.068	3.68794e-86
Rbm17	1.19289e-62	0.431728	0.246	0.138	2.22891e-58
Dlg4	1.14354e-95	0.430583	0.542	0.395	2.13671e-91
Heg1	7.28266e-69	0.427269	0.288	0.167	1.36076e-64
Tmsb10	3.76016e-83	0.426694	0.181	0.075	7.02585e-79
Trib1	3.84583e-80	0.425208	0.182	0.078	7.18593e-76
BC005537	2.47913e-97	0.422946	0.516	0.357	4.63226e-93
Mef2d	5.11069e-95	0.422028	0.493	0.334	9.54933e-91
Dnttip2	2.89577e-66	0.417655	0.332	0.21	5.41074e-62
Wdr47	3.27111e-74	0.417038	0.382	0.248	6.11207e-70
Ppia	1.01239e-83	0.414196	0.534	0.399	1.89165e-79
Gse1	1.1306e-68	0.411369	0.275	0.156	2.11253e-64
Atp1b2	2.14472e-138	0.405479	0.778	0.664	4.0074e-134
Kat2b	1.7857e-69	0.403294	0.224	0.114	3.33657e-65
Gckr	4.11104e-101	0.402331	0.141	0.043	7.68148e-97
Ddx17	5.35313e-89	0.400718	0.542	0.396	1.00023e-84
mt-Rnr1	7.33505e-148	0.391854	0.906	0.821	1.37055e-143
Pmvk	6.76954e-63	0.391764	0.208	0.107	1.26489e-58
C2cd2l	5.23267e-101	0.39073	0.633	0.491	9.77725e-97
Gngt2	1.02097e-84	0.389671	0.143	0.05	1.90768e-80
Cplx3	2.07501e-61	0.389638	0.176	0.084	3.87716e-57
Pde6h	4.78129e-71	0.374142	0.171	0.074	8.93385e-67
Tubb5	1.5701e-76	0.373409	0.584	0.465	2.93372e-72
Nrep	4.98514e-63	0.372132	0.208	0.107	9.31474e-59
Ccnl1	4.85172e-69	0.372093	0.449	0.318	9.06545e-65
Prrc2a	1.44889e-61	0.370938	0.287	0.171	2.70726e-57
Hnrnph1	5.76218e-73	0.369651	0.526	0.396	1.07666e-68
Lars2	1.29392e-55	0.36887	0.207	0.112	2.41769e-51
Hsp90aa1	2.11835e-262	0.36883	0.992	0.989	3.95814e-258
Slc38a2	3.65648e-59	0.367609	0.201	0.103	6.83213e-55
Dmxl2	4.03826e-55	0.365382	0.385	0.268	7.54549e-51
Flcn	1.52613e-54	0.359275	0.251	0.148	2.85158e-50
Pcp2	3.81584e-78	0.35777	0.116	0.037	7.12989e-74
Cd47	4.40168e-48	0.348486	0.206	0.117	8.22453e-44
Mfge8	1.27113e-59	0.34638	0.5	0.38	2.3751e-55
Pcdh15	2.93298e-50	0.345132	0.397	0.289	5.48027e-46
Snap25	1.01924e-82	0.340325	0.688	0.58	1.90446e-78
H2-D1	8.86218e-49	0.338137	0.113	0.048	1.6559e-44
Hexim1	1.44823e-60	0.337783	0.126	0.05	2.70601e-56
Rhot2	1.6884e-45	0.332767	0.3	0.201	3.15478e-41
Zfp36l2	1.28718e-50	0.330243	0.407	0.295	2.40509e-46
Mllt6	5.95434e-52	0.330043	0.383	0.269	1.11257e-47
Ipo5	1.94832e-50	0.329923	0.171	0.087	3.64044e-46
Sncb	1.90938e-56	0.324844	0.527	0.413	3.56768e-52
Atp2b1	4.66843e-66	0.321549	0.67	0.576	8.72297e-62
Hif1a	1.61211e-88	0.320797	0.755	0.65	3.01222e-84
Rbp3	2.97373e-167	0.320288	0.958	0.935	5.55642e-163
Eif1	2.1881e-157	0.317931	0.952	0.915	4.08846e-153
Neurl1a	6.92762e-67	0.31733	0.114	0.04	1.29443e-62
Msi1	1.65011e-59	0.316536	0.601	0.494	3.08323e-55
Me1	7.07918e-38	0.316334	0.287	0.199	1.32275e-33
Slc1a2	2.54417e-58	0.313438	0.566	0.458	4.75378e-54
Ttyh1	2.40461e-34	0.312473	0.373	0.287	4.49302e-30
Brd2	3.57672e-43	0.31161	0.239	0.148	6.68311e-39
Gabarap	2.88169e-36	0.308536	0.29	0.203	5.38443e-32
Sertad2	6.42346e-57	0.308463	0.123	0.05	1.20022e-52
Elfn1	1.20193e-39	0.30846	0.227	0.141	2.24581e-35
Kcnb1	4.15585e-128	0.304213	0.936	0.893	7.7652e-124
Hsp90b1	4.82147e-41	0.30382	0.554	0.473	9.00892e-37
Atp6v1b2	8.13753e-41	0.303203	0.37	0.272	1.5205e-36
Plcb4	5.00012e-39	0.301912	0.149	0.079	9.34273e-35
Fndc4	4.05972e-45	0.300975	0.13	0.061	7.58558e-41
Clcn3	8.07016e-49	0.300865	0.562	0.462	1.50791e-44
Sec22c	7.16797e-34	0.296805	0.219	0.141	1.33934e-29
Mab21l1	3.57086e-40	0.296779	0.359	0.261	6.67216e-36
Jchain	4.42606e-38	0.295265	0.169	0.095	8.27009e-34
Gls	3.0013e-43	0.292998	0.48	0.379	5.60793e-39
Zfand5	9.5734e-40	0.292706	0.368	0.271	1.78879e-35
1810037I17Rik	6.47587e-32	0.29244	0.222	0.145	1.21002e-27
Cltc	3.18816e-35	0.292402	0.286	0.201	5.95707e-31
Dot1l	9.35642e-36	0.291203	0.181	0.107	1.74825e-31
Impg2	3.79437e-42	0.291011	0.531	0.441	7.08978e-38
Hspa5	1.65598e-24	0.290569	0.511	0.46	3.09419e-20
Dync1h1	9.13116e-35	0.290545	0.3	0.214	1.70616e-30
Klhl29	1.08294e-46	0.29006	0.102	0.042	2.02347e-42
Socs7	1.63178e-33	0.289572	0.233	0.154	3.04897e-29
Gpr162	2.94597e-44	0.287815	0.125	0.058	5.50455e-40
Luc7l3	5.24268e-48	0.285158	0.57	0.472	9.79594e-44
Prrc2b	8.5875e-31	0.280991	0.209	0.136	1.60457e-26
Atp11a	4.75348e-32	0.280808	0.247	0.169	8.88188e-28
Tnks2	4.25422e-31	0.280572	0.309	0.227	7.94901e-27
Tnpo1	1.43053e-38	0.280121	0.484	0.395	2.67294e-34
Dennd5a	1.05861e-35	0.280005	0.202	0.124	1.978e-31
Arhgef2	3.0145e-28	0.279566	0.16	0.098	5.6326e-24
Limch1	4.26239e-38	0.279553	0.111	0.053	7.96428e-34
Pcbp2	1.23621e-68	0.278342	0.8	0.735	2.30985e-64
Madd	1.38018e-51	0.276985	0.572	0.469	2.57886e-47
BC027072	1.65734e-31	0.276634	0.35	0.266	3.09673e-27
Xpo6	6.85345e-33	0.276464	0.15	0.085	1.28057e-28
Glo1	4.18648e-39	0.275644	0.626	0.559	7.82243e-35
Rundc3a	7.60961e-35	0.275529	0.203	0.126	1.42186e-30
Lgmn	2.45877e-38	0.273913	0.516	0.433	4.5942e-34
Hsp90ab1	1.80207e-31	0.273698	0.506	0.429	3.36716e-27
Crocc	7.25964e-31	0.273289	0.367	0.285	1.35646e-26
Atp9a	5.91038e-42	0.272864	0.114	0.052	1.10435e-37
Mindy2	1.54829e-27	0.271596	0.273	0.198	2.89297e-23
Adcy1	2.86776e-33	0.271585	0.381	0.294	5.3584e-29
Ywhaz	1.03826e-28	0.267903	0.195	0.127	1.93999e-24
Synj1	2.44045e-27	0.267181	0.287	0.212	4.55999e-23
Wdr37	3.16937e-30	0.266877	0.146	0.085	5.92197e-26
Dynll1	6.64057e-64	0.26485	0.771	0.707	1.24079e-59
mt-Rnr2	4.46422e-98	0.262823	0.983	0.957	8.3414e-94
Mapk8	6.15881e-27	0.257826	0.198	0.131	1.15077e-22
Psap	1.22897e-27	0.256445	0.313	0.238	2.29633e-23
Scamp5	5.96158e-24	0.256442	0.309	0.241	1.11392e-19
Akap11	1.04505e-24	0.255013	0.269	0.198	1.95267e-20
Leng8	2.56928e-26	0.254937	0.224	0.155	4.8007e-22
Cpe	2.39413e-77	0.254875	0.885	0.84	4.47343e-73
Lurap1l	1.91759e-25	0.25439	0.369	0.297	3.58302e-21
Morf4l2	1.00839e-22	0.254178	0.167	0.111	1.88419e-18
Plekha1	1.11668e-27	0.254131	0.2	0.131	2.08651e-23
Sdc4	8.81918e-28	0.25366	0.237	0.164	1.64786e-23
Hk1	5.06552e-41	0.252426	0.606	0.523	9.46492e-37
Slc12a5	2.94178e-27	0.252353	0.331	0.252	5.49671e-23
Aqp1	8.75948e-20	0.251599	0.308	0.249	1.63671e-15
Tspan7	6.98823e-28	0.251495	0.458	0.39	1.30575e-23
Gramd1b	8.94639e-33	0.251461	0.432	0.342	1.67163e-28
Tomm20	9.87968e-57	0.250742	0.767	0.698	1.84602e-52
Cngb1	8.40117e-86	-0.251618	0.817	0.901	1.56976e-81
Ccdc126	3.29671e-44	-0.25298	0.54	0.657	6.15989e-40
Zcchc7	6.99008e-37	-0.253182	0.308	0.434	1.3061e-32
Brd9	1.52922e-29	-0.253901	0.102	0.182	2.85734e-25
Snrnp27	1.87135e-28	-0.254069	0.222	0.319	3.49662e-24
Rps27	6.19956e-54	-0.254107	0.594	0.716	1.15839e-49
Son	3.88868e-74	-0.254225	0.77	0.869	7.26599e-70
Arglu1	9.45805e-34	-0.254422	0.343	0.456	1.76724e-29
Slc16a6	3.11259e-33	-0.256762	0.282	0.396	5.81587e-29
Tmem35a	1.4888e-30	-0.258085	0.072	0.146	2.78182e-26
Fam133b	2.77686e-31	-0.258219	0.172	0.269	5.18857e-27
Ndufa10	1.58341e-34	-0.259428	0.336	0.455	2.9586e-30
Ebpl	1.50072e-69	-0.260925	0.704	0.825	2.8041e-65
Rims2	1.28064e-45	-0.270455	0.496	0.632	2.39287e-41
Guca1a	2.52525e-132	-0.273537	0.924	0.963	4.71844e-128
Slc25a5	3.76783e-64	-0.273904	0.595	0.731	7.04019e-60
Gas6	1.31545e-40	-0.274248	0.29	0.419	2.45791e-36
Cplx4	1.86461e-124	-0.274574	0.854	0.945	3.48402e-120
Sec62	4.96619e-52	-0.275015	0.477	0.623	9.27933e-48
A930036K24Rik	1.73801e-32	-0.275182	0.096	0.178	3.24748e-28
0610009B22Rik	4.5017e-43	-0.276304	0.325	0.459	8.41142e-39
Kifap3	2.08787e-34	-0.277438	0.183	0.285	3.90119e-30
Rdh12	6.19111e-96	-0.280864	0.762	0.871	1.15681e-91
Cspg5	1.09336e-37	-0.282061	0.147	0.25	2.04294e-33
Mef2c	2.87177e-39	-0.282683	0.299	0.419	5.3659e-35
Rgs9	2.31668e-39	-0.284969	0.356	0.477	4.32871e-35
mt-Nd3	1.41773e-86	-0.285046	0.729	0.842	2.64903e-82
Susd3	2.58833e-53	-0.28508	0.443	0.592	4.8363e-49
Ndufs2	1.21184e-98	-0.285446	0.773	0.88	2.26432e-94
Pdia5	1.50168e-38	-0.286248	0.143	0.248	2.80588e-34
Fam3c	3.21072e-73	-0.290127	0.602	0.746	5.99923e-69
Arhgap10	3.43071e-37	-0.290826	0.179	0.288	6.41027e-33
Grtp1	3.05789e-47	-0.291658	0.372	0.508	5.71367e-43
Unc119	0	-0.295722	0.998	0.999	0
Pak7	1.70576e-35	-0.295794	0.088	0.172	3.18721e-31
Nmt1	1.33356e-41	-0.297069	0.176	0.294	2.49175e-37
Zdhhc6	4.05677e-40	-0.299907	0.094	0.188	7.58008e-36
mt-Cytb	7.0591e-236	-0.306101	0.983	0.987	1.31899e-231
Rabgef1	1.87467e-61	-0.310614	0.451	0.608	3.50282e-57
Ktn1	2.69682e-72	-0.313956	0.63	0.756	5.039e-68
Nxnl1	1.52563e-64	-0.314911	0.459	0.618	2.85064e-60
Fam53b	1.58738e-50	-0.31745	0.296	0.438	2.96603e-46
Fam161a	2.50788e-70	-0.32475	0.506	0.659	4.68598e-66
Guca1b	5.85389e-282	-0.325282	0.966	0.993	1.0938e-277
Pdc	0	-0.325641	0.999	1	0
Eno1	1.60833e-124	-0.326833	0.78	0.887	3.00516e-120
Mpped2	3.53406e-48	-0.330917	0.141	0.258	6.60339e-44
Sh2d1a	1.24815e-45	-0.336091	0.078	0.175	2.33216e-41
Hk2	3.84376e-84	-0.336373	0.694	0.8	7.18206e-80
Dmd	1.00282e-106	-0.336621	0.726	0.851	1.87376e-102
Prph2	0	-0.339304	0.999	1	0
H3f3b	6.84926e-261	-0.345296	0.967	0.991	1.27978e-256
Fscn2	1.10686e-61	-0.349649	0.355	0.509	2.06818e-57
Eri3	1.48768e-49	-0.35422	0.071	0.169	2.77974e-45
Pde6g	0	-0.366351	0.998	1	0
Faim	1.35671e-87	-0.36693	0.441	0.627	2.53501e-83
Wisp1	1.49087e-51	-0.370416	0.13	0.249	2.7857e-47
Cnga1	0	-0.37083	0.958	0.991	0
Timm44	5.80683e-65	-0.374911	0.191	0.343	1.08501e-60
Prpf4b	5.41542e-71	-0.379843	0.341	0.507	1.01187e-66
A930003A15Rik	1.14806e-108	-0.390414	0.519	0.704	2.14516e-104
Nr2e3	2.7962e-193	-0.413273	0.756	0.898	5.2247e-189
Hmgb2	2.15289e-73	-0.413738	0.256	0.421	4.02267e-69
Dohh.1	4.34776e-130	-0.419117	0.551	0.734	8.12379e-126
Selenbp1	1.54516e-70	-0.448667	0.022	0.122	2.88712e-66
Gm37376	2.33786e-74	-0.464481	0.102	0.242	4.36828e-70
AC121870.2	2.33846e-74	-0.471171	0.065	0.192	4.36941e-70
Nrl	0	-0.538344	0.944	0.99	0
AC149090.1	1.58796e-114	-0.595611	0.033	0.187	2.9671e-110
Hspa1b	9.30488e-162	-0.681512	0.374	0.596	1.73862e-157
Hspa1a	3.65776e-139	-0.716331	0.364	0.563	6.83452e-135
Hist1h1c	4.78132e-149	-0.731513	0.169	0.4	8.9339e-145
