# Supplementary material for: Single-cell RNA sequencing of the retina in a model of retinitis pigmentosa reveals early responses to degeneration in rods and cones
Source: BMC Biol. 2022 Apr 12;20:86. doi: 10.1186/s12915-022-01280-9 (PMC9006580; doi:10.1186/s12915-022-01280-9)
Supplement: Supplementary file 5 — Additional file 5. Late differential gene expression analysis in rods. rd10 rod cluster C02 and rd10 rod cluster C03, which were adjacent in the pseudotime analysis, were compared with differential gene expression analysis to determine transcriptomic differences that occurred with increasing pseudotime values. Avg_logFC values larger than 0 indicate that the gene is upregulated in C03 compared to C02. [file 12915_2022_1280_MOESM5_ESM.xlsx]

## Sheet: Sheet1
gene	p_val	avg_logFC	pct.1	pct.2	p_val_adj		Columns
Cebpd	2.18254e-191	1.51512	0.419	0.096	4.07808e-187		p_val	p-value without adjustment
Edn2	4.05611e-169	1.05059	0.401	0.097	7.57883e-165		avg_logFC	Natural log fold change of average expression in C03 vs. C02
E2f6	3.37642e-161	1.01021	0.335	0.063	6.30884e-157		pct.1	Percentage of cells expressing the gene in cluster C03
Gnb3	3.8314e-171	0.860197	0.743	0.467	7.15898e-167		pct.2	Percentage of cells expressing the gene in cluster C02
Agtpbp1	4.38157e-135	0.804856	0.686	0.439	8.18696e-131		p_val_adj	Bonferroni-corrected p-value
Pcolce	1.49026e-94	0.757926	0.224	0.046	2.78456e-90
Rbm17	3.54731e-67	0.691514	0.439	0.246	6.62816e-63
Gnb2	6.94478e-68	0.687257	0.25	0.083	1.29763e-63
Gadd45b	1.07634e-46	0.647387	0.264	0.12	2.01114e-42
Cd47	8.76274e-67	0.647262	0.404	0.206	1.63732e-62
Fgf2	1.10502e-57	0.603437	0.351	0.171	2.06474e-53
Lin7b	1.45424e-74	0.595813	0.147	0.021	2.71724e-70
Socs3	7.39281e-77	0.589046	0.124	0.011	1.38135e-72
Junb	6.45465e-51	0.588818	0.512	0.346	1.20605e-46
Bst2	6.01326e-40	0.588557	0.122	0.032	1.12358e-35
Agrn	2.01307e-59	0.586569	0.188	0.053	3.76143e-55
Myo10	1.51877e-45	0.575413	0.249	0.109	2.83782e-41
Lrrc2	9.02596e-54	0.571866	0.464	0.286	1.6865e-49
Slc25a37	5.65879e-49	0.560024	0.342	0.175	1.05734e-44
Arl6	1.04623e-66	0.549769	0.7	0.577	1.95488e-62
Rnf207	9.58667e-45	0.498024	0.528	0.37	1.79127e-40
Cerkl	4.58551e-31	0.478225	0.316	0.191	8.56803e-27
Rock2	5.327e-28	0.445084	0.352	0.23	9.95351e-24
Tnnt1	6.74403e-27	0.429679	0.139	0.056	1.26012e-22
Samd7	4.26004e-25	0.427336	0.353	0.234	7.95988e-21
Naa35	1.27648e-20	0.405505	0.235	0.143	2.3851e-16
Stat3	1.93444e-24	0.392061	0.251	0.144	3.6145e-20
Ahr	2.31145e-22	0.377505	0.304	0.197	4.31895e-18
Pmvk	1.52708e-19	0.375463	0.303	0.208	2.85336e-15
Amer2	2.04722e-21	0.367366	0.541	0.456	3.82522e-17
Itga4	1.39239e-23	0.36632	0.143	0.063	2.60168e-19
H3f3a	8.672e-60	0.359593	0.935	0.934	1.62036e-55
H2-D1	3.24939e-10	0.3571	0.169	0.113	6.07149e-06
Mlf1	5.38615e-18	0.350425	0.198	0.116	1.0064e-13
BC027072	4.6952e-20	0.348239	0.443	0.35	8.77298e-16
Glo1	6.32287e-35	0.346462	0.709	0.626	1.18143e-30
Dnttip2	2.52782e-18	0.344521	0.421	0.332	4.72324e-14
Igsf11	1.99117e-18	0.337097	0.242	0.153	3.7205e-14
March1	1.14961e-27	0.33512	0.694	0.621	2.14805e-23
Limch1	2.05775e-16	0.323123	0.188	0.111	3.84491e-12
Ipo5	5.01112e-15	0.321101	0.253	0.171	9.36328e-11
Rasal2	7.61451e-15	0.32074	0.196	0.123	1.42277e-10
Cd63	2.12743e-15	0.320195	0.324	0.241	3.9751e-11
R3hcc1l	2.42046e-15	0.317608	0.207	0.13	4.52263e-11
Kmt2a	2.67205e-19	0.315883	0.515	0.428	4.99272e-15
Snrnp70	3.59544e-27	0.311443	0.674	0.594	6.71809e-23
Oxct1	3.33049e-13	0.310452	0.349	0.273	6.22302e-09
Atp1a1	4.63424e-16	0.306629	0.343	0.255	8.65908e-12
Plxna2	2.75005e-13	0.303832	0.249	0.174	5.13847e-09
Mab21l1	2.3651e-13	0.303146	0.432	0.359	4.41919e-09
Btc	1.42741e-17	0.300802	0.133	0.066	2.66712e-13
Gm16867	1.22277e-16	0.299245	0.137	0.07	2.28474e-12
Plcb4	4.35539e-13	0.298952	0.221	0.149	8.13804e-09
Sec22c	2.27225e-13	0.291348	0.3	0.219	4.24569e-09
Mak	1.48972e-19	0.285479	0.575	0.493	2.78355e-15
Polr3k	1.01564e-12	0.281888	0.217	0.145	1.89772e-08
Kremen1	1.0255e-17	0.27898	0.129	0.061	1.91615e-13
Magi2	3.01534e-09	0.278918	0.225	0.169	5.63416e-05
Tmsb4x	7.26611e-23	0.276015	0.811	0.758	1.35767e-18
Plekha1	5.20317e-10	0.273905	0.264	0.2	9.72213e-06
Rnf145	3.60348e-10	0.273054	0.215	0.154	6.7331e-06
Ankrd12	1.40549e-15	0.27295	0.724	0.685	2.62615e-11
Klhl29	8.97635e-14	0.271369	0.17	0.102	1.67723e-09
Syngr3	2.96921e-16	0.270209	0.101	0.045	5.54796e-12
Wwtr1	1.26497e-15	0.266114	0.105	0.049	2.3636e-11
Erdr1	8.28686e-16	0.265869	0.619	0.55	1.5484e-11
Phlpp2	8.32655e-09	0.263792	0.279	0.221	0.000155582
Srsf2	6.3522e-21	0.263709	0.634	0.549	1.18691e-16
Psma3	2.37175e-12	0.261237	0.513	0.455	4.43161e-08
Ice1	2.06742e-08	0.260521	0.146	0.099	0.000386298
Ptp4a3	5.26662e-24	0.260456	0.734	0.694	9.84067e-20
Neurod1	1.03989e-24	0.25902	0.83	0.777	1.94303e-20
Mindy2	3.05582e-10	0.25898	0.341	0.273	5.70979e-06
Srsf6	5.09535e-10	0.258661	0.319	0.256	9.52066e-06
Rnf144b	7.48999e-15	0.25761	0.122	0.062	1.3995e-10
Ikbip	6.36962e-08	0.255684	0.213	0.16	0.00119016
Impg2	9.50976e-11	0.253775	0.558	0.531	1.7769e-06
Phactr1	8.95078e-08	0.252037	0.204	0.154	0.00167245
Faim	1.48844e-18	-0.254521	0.311	0.441	2.78115e-14
Spop	8.01774e-17	-0.255038	0.266	0.385	1.49812e-12
Abca4	4.04308e-25	-0.256062	0.567	0.711	7.5545e-21
Ap2a2	1.39335e-17	-0.260258	0.313	0.436	2.60347e-13
Nrl	1.20599e-46	-0.260385	0.863	0.944	2.25339e-42
Clstn1	4.46248e-26	-0.262105	0.524	0.694	8.33815e-22
Plpp2	4.42495e-17	-0.262894	0.138	0.238	8.26802e-13
Tpt1	3.01261e-33	-0.265916	0.741	0.864	5.62907e-29
Rplp1	1.71e-44	-0.271569	0.792	0.921	3.19514e-40
Slc17a7	3.80097e-46	-0.279852	0.819	0.92	7.1021e-42
Atp1a3	2.90146e-28	-0.291864	0.474	0.63	5.42138e-24
Rs1	5.01449e-52	-0.295595	0.801	0.918	9.36958e-48
Aplp2	7.0657e-23	-0.296757	0.403	0.539	1.32023e-18
mt-Nd3	2.62491e-31	-0.299273	0.561	0.729	4.90465e-27
Hspa1b	2.88144e-07	-0.29967	0.3	0.374	0.00538396
Fam57b	2.11305e-59	-0.311124	0.804	0.918	3.94823e-55
mt-Nd5	2.93357e-23	-0.323236	0.227	0.361	5.48138e-19
Vax2	4.799e-26	-0.323679	0.073	0.181	8.96693e-22
Slc24a1	2.78757e-53	-0.327055	0.722	0.862	5.20858e-49
mt-Rnr2	4.19874e-71	-0.334153	0.897	0.983	7.84535e-67
Fam3c	5.62135e-38	-0.336769	0.411	0.602	1.05035e-33
Gngt1	6.2321e-216	-0.345476	1	1	1.16447e-211
mt-Nd2	1.43535e-64	-0.350346	0.748	0.916	2.68196e-60
Pde6g	9.78983e-151	-0.35319	0.983	0.998	1.82923e-146
Guca1b	1.69774e-94	-0.359231	0.896	0.966	3.17224e-90
Reep6	9.49293e-39	-0.365296	0.429	0.622	1.77375e-34
Rbp3	9.69934e-97	-0.379575	0.797	0.958	1.81232e-92
mt-Nd1	3.29023e-71	-0.393162	0.679	0.888	6.1478e-67
mt-Co2	4.95541e-130	-0.401535	0.948	0.995	9.25918e-126
Cpe	1.11315e-81	-0.402868	0.684	0.885	2.07993e-77
mt-Co3	1.31672e-146	-0.406297	0.983	0.999	2.4603e-142
mt-Atp6	9.27737e-150	-0.406717	0.97	0.998	1.73348e-145
Gnat1	6.69177e-179	-0.422523	0.969	0.994	1.25036e-174
mt-Co1	1.45611e-125	-0.424286	0.908	0.994	2.72073e-121
mt-Nd4	2.00542e-107	-0.436528	0.792	0.965	3.74713e-103
Gnb1	1.90222e-211	-0.436981	0.987	0.999	3.5543e-207
mt-Rnr1	7.5137e-86	-0.44422	0.708	0.906	1.40394e-81
mt-Cytb	5.33339e-133	-0.453521	0.867	0.983	9.96543e-129
Rho	0	-0.482092	0.997	1	0
