# Supplementary material for: Single-cell RNA sequencing of the retina in a model of retinitis pigmentosa reveals early responses to degeneration in rods and cones
Source: BMC Biol. 2022 Apr 12;20:86. doi: 10.1186/s12915-022-01280-9 (PMC9006580; doi:10.1186/s12915-022-01280-9)
Supplement: Supplementary file 6 — Additional file 6. k-means clustering of significantly DE genes among rod clusters according to expression changes along increasing (binned) pseudotime. Rods were grouped into 16 bins along increasing pseudotime. Expression values for all significantly DE transcripts were averaged in each bin, scaled, and the values were used for k-means clustering (k=4) to cluster transcripts into groups of similar behaviour in pseudotime (and thus progressing degeneration). DE: differentially expressed. [file 12915_2022_1280_MOESM6_ESM.xlsx]

## Sheet: TableS4
gene	cluster		Columns
0610009B22Rik	Downregulated		cluster:	Cluster assignment for gene according to average scaled expression in binned pseudotime, determined by k-means clustering (k=4)
1810037I17Rik	Late upregulated
A930003A15Rik	Downregulated
A930036K24Rik	Downregulated
Abca4	Early transient
AC121870.2	Downregulated
AC149090.1	Downregulated
Adcy1	Early permanent
Agrn	Late upregulated
Agtpbp1	Late upregulated
Ahr	Late upregulated
Akap11	Early transient
Amer2	Late upregulated
Ankrd12	Early permanent
Ap2a2	Downregulated
Aplp2	Early transient
Apoe	Early permanent
Aqp1	Early transient
Arglu1	Downregulated
Arhgap10	Downregulated
Arhgef2	Early permanent
Arl6	Late upregulated
Atp11a	Early permanent
Atp1a1	Late upregulated
Atp1a3	Early transient
Atp1b2	Early permanent
Atp2b1	Early permanent
Atp6v1b2	Early permanent
Atp9a	Late upregulated
BC005537	Early permanent
BC027072	Late upregulated
Brd2	Early permanent
Brd9	Downregulated
Bst2	Late upregulated
Btc	Late upregulated
C2cd2l	Early permanent
Camk2g	Early permanent
Ccdc126	Downregulated
Ccnl1	Early transient
Cd47	Late upregulated
Cd63	Late upregulated
Cdhr1	Early permanent
Cebpd	Late upregulated
Cerkl	Late upregulated
Clcn3	Early permanent
Clstn1	Early permanent
Cltc	Early permanent
Clu	Late upregulated
Cnga1	Downregulated
Cngb1	Downregulated
Cpe	Early transient
Cplx3	Late upregulated
Cplx4	Downregulated
Crocc	Early transient
Cspg5	Downregulated
Ctnnal1	Early transient
Ddx17	Early permanent
Dennd5a	Early permanent
Dlg4	Early transient
Dmd	Downregulated
Dmxl2	Early transient
Dnttip2	Late upregulated
Dohh.1	Downregulated
Dot1l	Early permanent
Dync1h1	Early permanent
Dynll1	Early permanent
E2f6	Late upregulated
Ebpl	Downregulated
Edn2	Late upregulated
Egr1	Early transient
Eif1	Late upregulated
Eif3b	Early permanent
Elfn1	Early permanent
Eno1	Downregulated
Erdr1	Early permanent
Eri3	Downregulated
Faim	Downregulated
Fam133b	Downregulated
Fam161a	Downregulated
Fam3c	Downregulated
Fam53b	Downregulated
Fam57b	Downregulated
Fgf2	Late upregulated
Flcn	Early transient
Fndc4	Early permanent
Fscn2	Downregulated
Ftl1	Early permanent
Gabarap	Early permanent
Gadd45b	Late upregulated
Gas6	Downregulated
Gckr	Early permanent
Glo1	Late upregulated
Gls	Early transient
Gm16867	Late upregulated
Gm37376	Downregulated
Gnat1	Downregulated
Gnb1	Downregulated
Gnb2	Late upregulated
Gnb3	Late upregulated
Gng13	Early permanent
Gngt1	Downregulated
Gngt2	Early permanent
Gpr162	Late upregulated
Gramd1b	Early transient
Grtp1	Downregulated
Gse1	Early permanent
Guca1a	Downregulated
Guca1b	Downregulated
H2-D1	Late upregulated
H3f3a	Late upregulated
H3f3b	Downregulated
Heg1	Early permanent
Hexim1	Early permanent
Hif1a	Early permanent
Hist1h1c	Downregulated
Hk1	Late upregulated
Hk2	Downregulated
Hmgb2	Downregulated
Hnrnph1	Early permanent
Hsp90aa1	Early transient
Hsp90ab1	Early permanent
Hsp90b1	Early permanent
Hspa1a	Downregulated
Hspa1b	Downregulated
Hspa5	Early permanent
Hspa8	Early permanent
Ice1	Late upregulated
Ier2	Early permanent
Igsf11	Late upregulated
Ikbip	Late upregulated
Impg2	Late upregulated
Ipo5	Late upregulated
Itga4	Late upregulated
Jchain	Early transient
Junb	Late upregulated
Kat2b	Early transient
Kcnb1	Early transient
Kifap3	Downregulated
Klhl29	Late upregulated
Kmt2a	Late upregulated
Kremen1	Late upregulated
Krt18	Early permanent
Ktn1	Downregulated
Lars2	Early permanent
Leng8	Early permanent
Lgmn	Early transient
Limch1	Late upregulated
Lin7b	Late upregulated
Lrrc2	Late upregulated
Luc7l3	Early permanent
Lurap1l	Early transient
Mab21l1	Early permanent
Madd	Early permanent
Magi2	Early permanent
Mak	Late upregulated
Mapk8	Early transient
March1	Downregulated
Mat2a	Early transient
Me1	Early permanent
Mef2c	Downregulated
Mef2d	Early permanent
Mfge8	Early permanent
Mindy2	Late upregulated
Mlf1	Late upregulated
Mllt6	Early permanent
Morf4l2	Early permanent
Mpped2	Downregulated
Msi1	Early transient
mt-Atp6	Downregulated
mt-Co1	Downregulated
mt-Co2	Downregulated
mt-Co3	Downregulated
mt-Cytb	Downregulated
mt-Nd1	Downregulated
mt-Nd2	Downregulated
mt-Nd3	Downregulated
mt-Nd4	Downregulated
mt-Nd5	Downregulated
mt-Rnr1	Early transient
mt-Rnr2	Early transient
Myo10	Late upregulated
Naa35	Late upregulated
Ndufa10	Downregulated
Ndufs2	Downregulated
Neurl1a	Late upregulated
Neurod1	Late upregulated
Nin	Early permanent
Nmt1	Downregulated
Nr2e3	Downregulated
Nr4a1	Early permanent
Nrep	Late upregulated
Nrl	Downregulated
Nxnl1	Downregulated
Oxct1	Late upregulated
Pak7	Downregulated
Pcbp2	Early transient
Pcdh15	Early permanent
Pcolce	Late upregulated
Pcp2	Early permanent
Pcp4	Early permanent
Pdc	Downregulated
Pde10a	Early transient
Pde6g	Downregulated
Pde6h	Early permanent
Pdia5	Downregulated
Phactr1	Late upregulated
Phlpp2	Late upregulated
Plcb4	Late upregulated
Plekha1	Late upregulated
Plekhb1	Late upregulated
Plpp2	Downregulated
Plxna2	Late upregulated
Pmvk	Late upregulated
Polr3k	Late upregulated
Ppia	Late upregulated
Prpf4b	Downregulated
Prph2	Downregulated
Prrc2a	Early permanent
Prrc2b	Early permanent
Psap	Early permanent
Psma3	Late upregulated
Ptp4a3	Late upregulated
Ptprn	Early permanent
R3hcc1l	Late upregulated
Rabgef1	Downregulated
Rasa2	Early permanent
Rasal2	Late upregulated
Rbm17	Late upregulated
Rbp3	Early permanent
Rdh12	Downregulated
Reep6	Downregulated
Rgs9	Downregulated
Rho	Downregulated
Rhot2	Early transient
Rims2	Downregulated
Rnf144b	Late upregulated
Rnf145	Late upregulated
Rnf207	Late upregulated
Rock2	Late upregulated
Rplp1	Downregulated
Rps27	Downregulated
Rs1	Downregulated
Rundc3a	Early permanent
Samd7	Late upregulated
Scamp5	Early permanent
Sdc4	Early transient
Sec22c	Late upregulated
Sec62	Downregulated
Selenbp1	Downregulated
Sertad2	Early permanent
Sgk1	Early transient
Sh2d1a	Downregulated
Slc12a5	Early transient
Slc16a6	Downregulated
Slc17a7	Early transient
Slc1a2	Early permanent
Slc24a1	Downregulated
Slc25a37	Late upregulated
Slc25a5	Downregulated
Slc38a2	Early permanent
Snap25	Early permanent
Sncb	Late upregulated
Snrnp27	Downregulated
Snrnp70	Late upregulated
Socs3	Late upregulated
Socs7	Early permanent
Son	Downregulated
Spop	Downregulated
Srsf2	Early permanent
Srsf6	Early permanent
Stat3	Late upregulated
Susd3	Downregulated
Syngr3	Late upregulated
Synj1	Early permanent
Timm44	Downregulated
Tmem35a	Downregulated
Tmsb10	Early permanent
Tmsb4x	Late upregulated
Tnks2	Early transient
Tnnt1	Late upregulated
Tnpo1	Early permanent
Tomm20	Early permanent
Tpt1	Downregulated
Trib1	Early permanent
Tspan7	Early transient
Ttyh1	Early permanent
Tubb4b	Early permanent
Tubb5	Early permanent
Twsg1	Early permanent
Unc119	Downregulated
Vax2	Early transient
Wdr37	Early permanent
Wdr47	Early transient
Wisp1	Downregulated
Wwtr1	Late upregulated
Xpo6	Early permanent
Ywhaz	Early permanent
Zcchc7	Downregulated
Zdhhc6	Downregulated
Zfand5	Early transient
Zfp36l2	Early permanent
