# Supplementary material for: Single-cell RNA sequencing of the retina in a model of retinitis pigmentosa reveals early responses to degeneration in rods and cones
Source: BMC Biol. 2022 Apr 12;20:86. doi: 10.1186/s12915-022-01280-9 (PMC9006580; doi:10.1186/s12915-022-01280-9)
Supplement: Supplementary file 7 — Additional file 7. Association of gene expression to pseudotime values in the rod dataset. To determine which transcripts were associated with pseudotime, we performed a Wald test using the tradeSeq package (associationTest, no log2 fold-change threshold). The expression pattern of each gene in the entire dataset is modeled along pseudotime, and the Wald statistic is calculated to indicate whether the gene is associated with pseudotime. DE: differentially expressed. [file 12915_2022_1280_MOESM7_ESM.xlsx]

## Sheet: TableS5
gene	waldStat	df	pvalue	is_DE	p_val_adj		Columns
Prph2	8158.17	4	0	TRUE	0		waldStat	Wald statistic value* (if zero, the gene does not contribute to the gene expression model along pseudotime)
Pde6g	7804.81	4	0	TRUE	0		df	Degrees of freedom (as per Wald test)
Nrl	7663.5	4	0	TRUE	0		pvalue	p-value for the gene from the Wald test.
Pdc	7475.77	4	0	TRUE	0		is_DE	Describes whether the gene was previously determined to be differentially expressed in any of the two pairwise DE analyses between clusters (Table S3 and S4). TRUE if DE, FALSE if not.
Gnb1	6371.21	4	0	TRUE	0		p_val_adj	p-values adjusted for multiple comparisons using Bonferroni correction.
Rho	6304.55	4	0	TRUE	0
Unc119	5975.03	4	0	TRUE	0		* If the testing was unsuccessful, returns NA.
Guca1b	5667.4	4	0	TRUE	0
Cnga1	5065.04	4	0	TRUE	0
mt-Cytb	4491.54	4	0	TRUE	0
Gnb3	4032.28	4	0	TRUE	0
Gngt1	3540.62	4	0	TRUE	0
H3f3b	3262.89	4	0	TRUE	0
Egr1	3200.2	4	0	TRUE	0
Dmd	2531.44	4	0	TRUE	0
Agtpbp1	2479.1	4	0	TRUE	0
Slc24a1	2446.74	4	0	TRUE	0
Cebpd	2402.78	4	0	TRUE	0
Guca1a	2388.5	4	0	TRUE	0
mt-Co3	2275.16	4	0	TRUE	0
Nr2e3	2163.06	4	0	TRUE	0
Gnat1	2138.7	4	0	TRUE	0
Cngb1	2138.6	4	0	TRUE	0
Cplx4	2071.07	4	0	TRUE	0
Hbb-bs	2033.71	4	0	TRUE	0
E2f6	1981.67	4	0	TRUE	0
mt-Nd3	1954.12	4	0	TRUE	0
Edn2	1930.62	4	0	TRUE	0
Rdh12	1922.59	4	0	TRUE	0
Ktn1	1918.07	4	0	TRUE	0
Eno1	1869.21	4	0	TRUE	0
Hk2	1811.31	4	0	TRUE	0
Fam3c	1718.13	4	0	TRUE	0
Dohh.1	1665.23	4	0	TRUE	0
H3f3a	1615.55	4	0	TRUE	0
mt-Nd1	1610.63	4	0	TRUE	0
Junb	1595.18	4	0	TRUE	0
Krt18	1587.22	4	0	TRUE	0
Ndufs2	1547.04	4	0	TRUE	0
Rbm17	1485.92	4	0	TRUE	0
Faim	1467.49	4	0	TRUE	0
Rplp1	1448.22	4	0	TRUE	0
Gnb2	1414.72	4	0	TRUE	0
A930003A15Rik	1374.45	4	0	TRUE	0
Son	1371.83	4	0	TRUE	0
Hspa1b	1359.66	4	0	TRUE	0
Reep6	1359.42	4	0	TRUE	0
Hist1h1c	1335.2	4	0	TRUE	0
Fgf2	1304.26	4	0	TRUE	0
mt-Atp6	1272.1	4	0	TRUE	0
Arl6	1263.3	4	0	TRUE	0
Pcolce	1247.69	4	0	TRUE	0
Rabgef1	1245.65	4	0	TRUE	0
Lrrc2	1221.05	4	0	TRUE	0
Hspa1a	1212.06	4	0	TRUE	0
mt-Nd2	1208.11	4	0	TRUE	0
Rps27	1202.74	4	0	TRUE	0
Slc25a5	1195.82	4	0	TRUE	0
Nxnl1	1195.45	4	0	TRUE	0
Fam161a	1176.63	4	0	TRUE	0
Rs1	1152.94	4	0	TRUE	0
Rims2	1151.29	4	0	TRUE	0
mt-Co2	1143.4	4	0	TRUE	0
Hbb-bt	1121.19	4	0	TRUE	0
Prpf4b	1118.09	4	0	TRUE	0
Ebpl	1099.12	4	0	TRUE	0
mt-Nd4	1092.58	4	0	TRUE	0
Ptprn	1079.23	4	0	TRUE	0
Cd63	1032.42	4	0	TRUE	0
Apoe	1027.01	4	0	TRUE	0
Lin7b	1021.14	4	0	TRUE	0
Rgs9	1000.06	4	0	TRUE	0
Nr4a1	989.218	4	0	TRUE	0
Cd47	961.683	4	0	TRUE	0
Fam57b	958.152	4	0	TRUE	0
Gadd45b	933.843	4	0	TRUE	0
Ccdc126	920.553	4	0	TRUE	0
Clu	915.06	4	0	TRUE	0
Sec62	906.151	4	0	TRUE	0
Tpt1	875.284	4	0	TRUE	0
Fscn2	848.246	4	0	TRUE	0
Spop	799.761	4	0	TRUE	0
Grtp1	773.722	4	0	TRUE	0
Socs3	764.974	4	0	TRUE	0
Gm37376	760.175	4	0	TRUE	0
Slc25a37	756.985	4	0	TRUE	0
Susd3	753.65	4	0	TRUE	0
Mef2c	751.463	4	0	TRUE	0
Timm44	744.572	4	0	TRUE	0
Ndufa10	730.238	4	0	TRUE	0
Erdr1	726.855	4	0	TRUE	0
Agrn	724.282	4	0	TRUE	0
Hmgb2	715.048	4	0	TRUE	0
Pmvk	708.447	4	0	TRUE	0
Hspa8	680.473	4	0	TRUE	0
AC149090.1	669.419	4	0	TRUE	0
Zcchc7	662.585	4	0	TRUE	0
Nin	647.053	4	0	TRUE	0
Fam53b	620.623	4	0	TRUE	0
Ctnnal1	614.381	4	0	TRUE	0
Tnnt1	609.46	4	0	TRUE	0
Plekhb1	585.099	4	0	TRUE	0
March1	576.531	4	0	TRUE	0
Wisp1	576.208	4	0	TRUE	0
Myo10	571.751	4	0	TRUE	0
Hba-a1	569.798	4	0	TRUE	0
Ier2	569.758	4	0	TRUE	0
Bst2	569.157	4	0	TRUE	0
Nmt1	568.102	4	0	TRUE	0
Arhgap10	556.101	4	0	TRUE	0
Tubb4b	548.815	4	0	TRUE	0
Ap2a2	548.384	4	0	TRUE	0
H2-D1	547.742	4	0	TRUE	0
0610009B22Rik	537.388	4	0	TRUE	0
Gas6	534.926	4	0	TRUE	0
Hba-a2	525.42	4	0	TRUE	0
Gng13	525.327	4	0	TRUE	0
Pde10a	507.714	4	0	TRUE	0
Stat3	504.992	4	0	TRUE	0
Atp1a1	503.399	4	0	TRUE	0
Syngr3	503.202	4	0	TRUE	0
Sh2d1a	502.07	4	0	TRUE	0
Impg2	499.541	4	0	TRUE	0
Slc16a6	493.772	4	0	TRUE	0
Mat2a	493.081	4	0	TRUE	0
AC121870.2	492.829	4	0	TRUE	0
Kremen1	487.989	4	0	TRUE	0
Plpp2	477.584	4	0	TRUE	0
Snrnp27	477.079	4	0	TRUE	0
Selenbp1	471.595	4	0	TRUE	0
Pdia5	470.3	4	0	TRUE	0
Glo1	461.102	4	0	TRUE	0
Mpped2	451.559	4	0	TRUE	0
Eri3	449.887	4	0	TRUE	0
Pcp4	438.809	4	0	TRUE	0
Arglu1	436.639	4	0	TRUE	0
Dnttip2	436.487	4	0	TRUE	0
Hsp90aa1	421.166	4	0	TRUE	0
mt-Co1	413.713	4	0	TRUE	0
Ipo5	407.045	4	0	TRUE	0
Sgk1	405.717	4	0	TRUE	0
Kifap3	381.803	4	0	TRUE	0
Twsg1	374.991	4	0	TRUE	0
Eif3b	370.938	4	0	TRUE	0
Pak7	370.343	4	0	TRUE	0
Sncb	361.592	4	0	TRUE	0
Amer2	357.246	4	0	TRUE	0
Psma3	350.711	4	0	TRUE	0
Kcnb1	350.128	4	0	TRUE	0
Ptp4a3	349.243	4	0	TRUE	0
Slc17a7	345.587	4	0	TRUE	0
Cspg5	344.58	4	0	TRUE	0
Rasa2	338.07	4	0	TRUE	0
Fam133b	323.42	4	0	TRUE	0
Cerkl	321.923	4	0	TRUE	0
Zdhhc6	321.666	4	0	TRUE	0
Mlf1	317.578	4	0	TRUE	0
Sec22c	311.931	4	0	TRUE	0
Gckr	309.748	4	0	TRUE	0
Camk2g	303.462	4	0	TRUE	0
Btc	303.126	4	0	TRUE	0
Tmem35a	302.949	4	0	TRUE	0
Brd9	289.787	4	0	TRUE	0
Ppia	288.917	4	0	TRUE	0
A930036K24Rik	287.601	4	0	TRUE	0
Pcp2	285.774	4	0	TRUE	0
Atp9a	275.886	4	0	TRUE	0
Klhl29	275.793	4	0	TRUE	0
Neurl1a	273.036	4	0	TRUE	0
Tmsb10	265.046	4	0	TRUE	0
Oxct1	262.973	4	0	TRUE	0
Pde6h	247.493	4	0	TRUE	0
Cplx3	244.564	4	0	TRUE	0
Hexim1	244.515	4	0	TRUE	0
Gngt2	242.457	4	0	TRUE	0
Rnf207	236.421	4	0	TRUE	0
Mef2d	231.407	4	0	TRUE	0
Limch1	229.607	4	0	TRUE	0
BC027072	227.28	4	0	TRUE	0
Sertad2	223.667	4	0	TRUE	0
Ikbip	222.553	4	0	TRUE	0
Eif1	218.974	4	0	TRUE	0
Trib1	218.66	4	0	TRUE	0
Atp1b2	218.485	4	0	TRUE	0
Wdr47	216.201	4	0	TRUE	0
Dlg4	216.197	4	0	TRUE	0
Gpr162	212.967	4	0	TRUE	0
Slc38a2	211.681	4	0	TRUE	0
Mab21l1	211.59	4	0	TRUE	0
Samd7	210.693	4	0	TRUE	0
Gse1	207.574	4	0	TRUE	0
Cdhr1	205.142	4	0	TRUE	0
BC005537	204.665	4	0	TRUE	0
Rnf145	203.868	4	0	TRUE	0
Naa35	203.495	4	0	TRUE	0
Rnf144b	201.08	4	0	TRUE	0
Plcb4	201.046	4	0	TRUE	0
Nrep	195.452	4	0	TRUE	0
Snrnp70	189.165	4	0	TRUE	0
Ddx17	186.05	4	0	TRUE	0
Ccnl1	179.294	4	0	TRUE	0
Ftl1	176.08	4	0	TRUE	0
Abca4	168.478	4	0	TRUE	0
Heg1	167.059	4	0	TRUE	0
Rock2	163.56	4	0	TRUE	0
Polr3k	162.322	4	0	TRUE	0
Wwtr1	159.227	4	0	TRUE	0
R3hcc1l	158.53	4	0	TRUE	0
Tmsb4x	157.694	4	0	TRUE	0
Kat2b	157.593	4	0	TRUE	0
Hk1	148.418	4	0	TRUE	0
mt-Rnr2	147.213	4	0	TRUE	0
C2cd2l	140.994	4	0	TRUE	0
Fndc4	135.586	4	0	TRUE	0
Mindy2	132.651	4	0	TRUE	0
Neurod1	132.063	4	0	TRUE	0
Vax2	131.75	4	0	TRUE	0
Tubb5	131.512	4	0	TRUE	0
Flcn	126.672	4	0	TRUE	0
Atp1a3	124.154	4	0	TRUE	0
Ahr	123.501	4	0	TRUE	0
Dmxl2	122.642	4	0	TRUE	0
Elfn1	119.386	4	0	TRUE	0
Prrc2a	114.707	4	0	TRUE	0
Gm16867	114.272	4	0	TRUE	0
Hnrnph1	113.117	4	0	TRUE	0
Cpe	113.048	4	0	TRUE	0
Pcdh15	110.603	4	0	TRUE	0
Arhgef2	109.247	4	0	TRUE	0
Clstn1	107.254	4	0	TRUE	0
Dot1l	105.51	4	0	TRUE	0
Aplp2	105.233	4	0	TRUE	0
Gabarap	103.55	4	0	TRUE	0
Rhot2	103.332	4	0	TRUE	0
Plxna2	101.535	4	0	TRUE	0
Zfp36l2	98.3889	4	0	TRUE	0
Lars2	95.5825	4	0	TRUE	0
Itga4	95.5792	4	0	TRUE	0
Phlpp2	95.4611	4	0	TRUE	0
mt-Rnr1	91.0786	4	0	TRUE	0
Gramd1b	90.8483	4	0	TRUE	0
1810037I17Rik	90.7832	4	0	TRUE	0
Rbp3	90.454	4	0	TRUE	0
Igsf11	89.0626	4	0	TRUE	0
Luc7l3	81.6228	4	1.11022e-16	TRUE	1.89071e-12
Jchain	81.0107	4	1.11022e-16	TRUE	1.89071e-12
Xpo6	79.3974	4	2.22045e-16	TRUE	3.78142e-12
Pcbp2	79.2355	4	2.22045e-16	TRUE	3.78142e-12
Srsf2	79.1229	4	2.22045e-16	TRUE	3.78142e-12
Leng8	78.4272	4	3.33067e-16	TRUE	5.67213e-12
Madd	78.2038	4	4.44089e-16	TRUE	7.56284e-12
Ttyh1	75.4352	4	1.66533e-15	TRUE	2.83606e-11
Aqp1	75.4153	4	1.66533e-15	TRUE	2.83606e-11
Clcn3	74.9486	4	1.9984e-15	TRUE	3.40328e-11
Brd2	72.6649	4	6.21725e-15	TRUE	1.0588e-10
Hif1a	71.9119	4	8.99281e-15	TRUE	1.53147e-10
Plekha1	71.2985	4	1.21014e-14	TRUE	2.06087e-10
Socs7	70.9077	4	1.45439e-14	TRUE	2.47683e-10
Adcy1	70.5574	4	1.73195e-14	TRUE	2.94951e-10
Atp11a	70.154	4	2.10942e-14	TRUE	3.59235e-10
Gls	69.6356	4	2.70894e-14	TRUE	4.61333e-10
Rasal2	69.5246	4	2.86438e-14	TRUE	4.87803e-10
Dynll1	66.7053	4	1.12466e-13	TRUE	1.91529e-09
Zfand5	66.6206	4	1.1724e-13	TRUE	1.99659e-09
Rundc3a	66.4298	4	1.28564e-13	TRUE	2.18944e-09
Tnks2	66.0627	4	1.53655e-13	TRUE	2.61674e-09
Mllt6	64.8767	4	2.73226e-13	TRUE	4.65304e-09
Tomm20	63.4723	4	5.3979e-13	TRUE	9.19263e-09
mt-Nd5	63.3105	4	5.83755e-13	TRUE	9.94135e-09
Ice1	62.4854	4	8.70748e-13	TRUE	1.48288e-08
Mapk8	62.1772	4	1.01097e-12	TRUE	1.72168e-08
Srsf6	61.4218	4	1.4575e-12	TRUE	2.48212e-08
Snap25	61.2609	4	1.57563e-12	TRUE	2.6833e-08
Cltc	59.8713	4	3.0872e-12	TRUE	5.2575e-08
Mfge8	59.5704	4	3.57103e-12	TRUE	6.08147e-08
Scamp5	59.5032	4	3.68905e-12	TRUE	6.28245e-08
Hsp90ab1	59.0731	4	4.54203e-12	TRUE	7.73508e-08
Crocc	57.5131	4	9.65528e-12	TRUE	1.64429e-07
Tnpo1	56.5221	4	1.55838e-11	TRUE	2.65391e-07
Wdr37	55.5916	4	2.44214e-11	TRUE	4.15896e-07
Morf4l2	54.3321	4	4.48392e-11	TRUE	7.63612e-07
Sdc4	54.3127	4	4.526e-11	TRUE	7.70778e-07
Lgmn	52.9608	4	8.68418e-11	TRUE	1.47892e-06
Me1	51.528	4	1.73139e-10	TRUE	2.94855e-06
Atp6v1b2	51.3055	4	1.92703e-10	TRUE	3.28172e-06
Lurap1l	50.7546	4	2.51195e-10	TRUE	4.27786e-06
Msi1	50.6833	4	2.59955e-10	TRUE	4.42703e-06
Synj1	45.0369	4	3.90627e-09	TRUE	6.65237e-05
Akap11	44.8181	4	4.33777e-09	TRUE	7.38721e-05
Prrc2b	44.6758	4	4.64339e-09	TRUE	7.90769e-05
Mak	42.8393	4	1.11735e-08	TRUE	0.000190285
Slc12a5	41.7177	4	1.90872e-08	TRUE	0.000325055
Dennd5a	41.5173	4	2.10022e-08	TRUE	0.000357668
Ankrd12	39.6879	4	5.02179e-08	TRUE	0.00085521
Ywhaz	38.5681	4	8.55439e-08	TRUE	0.00145681
Tspan7	36.2937	4	2.51779e-07	TRUE	0.00428779
Atp2b1	33.3865	4	9.95441e-07	TRUE	0.0169524
Slc1a2	31.5	4	2.4203e-06	TRUE	0.0412176
Dync1h1	29.9572	4	4.99367e-06	TRUE	0.0850423
Psap	28.9189	4	8.11978e-06	TRUE	0.13828
Phactr1	25.2799	4	4.41933e-05	TRUE	0.752613
Kmt2a	23.5858	4	9.66884e-05	TRUE	1
Hsp90b1	16.3599	4	0.00257235	TRUE	1
Hspa5	13.9686	4	0.00739583	TRUE	1
Magi2	3.71114	4	0.446508	TRUE	1
Gm37686	NA	NA	NA	FALSE	NA
Gm37329	NA	NA	NA	FALSE	NA
Gm37567	NA	NA	NA	FALSE	NA
Oprk1	NA	NA	NA	FALSE	NA
Gm42492	NA	NA	NA	FALSE	NA
Gm38024	NA	NA	NA	FALSE	NA
Gm38259	NA	NA	NA	FALSE	NA
Gm37005	NA	NA	NA	FALSE	NA
Gm37143	NA	NA	NA	FALSE	NA
A830018L16Rik	NA	NA	NA	FALSE	NA
Gm38178	NA	NA	NA	FALSE	NA
Eya1	NA	NA	NA	FALSE	NA
Gm37444	NA	NA	NA	FALSE	NA
Msc	NA	NA	NA	FALSE	NA
Tfap2d	NA	NA	NA	FALSE	NA
Pkhd1	NA	NA	NA	FALSE	NA
Kcnq5	NA	NA	NA	FALSE	NA
Gm36949	NA	NA	NA	FALSE	NA
Gm26524	NA	NA	NA	FALSE	NA
Lgsn	NA	NA	NA	FALSE	NA
Gm37911	NA	NA	NA	FALSE	NA
Gm37792	NA	NA	NA	FALSE	NA
Gm5415	NA	NA	NA	FALSE	NA
Gm37426	NA	NA	NA	FALSE	NA
Fam178b	NA	NA	NA	FALSE	NA
Vwa3b	NA	NA	NA	FALSE	NA
4930594C11Rik	NA	NA	NA	FALSE	NA
2010300C02Rik	NA	NA	NA	FALSE	NA
Rfx8	NA	NA	NA	FALSE	NA
Il1r2	NA	NA	NA	FALSE	NA
Il1rl2	NA	NA	NA	FALSE	NA
Il1rl1	NA	NA	NA	FALSE	NA
Il18rap	NA	NA	NA	FALSE	NA
Slc9a4	NA	NA	NA	FALSE	NA
Gm38228	NA	NA	NA	FALSE	NA
Col3a1	NA	NA	NA	FALSE	NA
Stat4	NA	NA	NA	FALSE	NA
Gm37633	NA	NA	NA	FALSE	NA
Aox1	NA	NA	NA	FALSE	NA
Gm973	NA	NA	NA	FALSE	NA
Cd28	NA	NA	NA	FALSE	NA
Gm37205	NA	NA	NA	FALSE	NA
Gm38012	NA	NA	NA	FALSE	NA
Gm38075	NA	NA	NA	FALSE	NA
Gm38351	NA	NA	NA	FALSE	NA
Gm37121	NA	NA	NA	FALSE	NA
Gpr1	NA	NA	NA	FALSE	NA
Dytn	NA	NA	NA	FALSE	NA
4933402D24Rik	NA	NA	NA	FALSE	NA
Akr1cl	NA	NA	NA	FALSE	NA
Gm37100	NA	NA	NA	FALSE	NA
Gm19335	NA	NA	NA	FALSE	NA
Gm37735	NA	NA	NA	FALSE	NA
Gm37769	NA	NA	NA	FALSE	NA
Gm37061	NA	NA	NA	FALSE	NA
Spag16	NA	NA	NA	FALSE	NA
Abca12	NA	NA	NA	FALSE	NA
Gm37886	NA	NA	NA	FALSE	NA
Fam124b	NA	NA	NA	FALSE	NA
Gm37645	NA	NA	NA	FALSE	NA
Gm38062	NA	NA	NA	FALSE	NA
A630081D01Rik	NA	NA	NA	FALSE	NA
Gm9747	NA	NA	NA	FALSE	NA
Slc19a3	NA	NA	NA	FALSE	NA
Gm37925	NA	NA	NA	FALSE	NA
C130026I21Rik	NA	NA	NA	FALSE	NA
Gpr55	NA	NA	NA	FALSE	NA
2810459M11Rik	NA	NA	NA	FALSE	NA
3110079O15Rik	NA	NA	NA	FALSE	NA
Neu2	NA	NA	NA	FALSE	NA
Ugt1a7c	NA	NA	NA	FALSE	NA
Glrp1	NA	NA	NA	FALSE	NA
Gm25180	NA	NA	NA	FALSE	NA
Col6a3	NA	NA	NA	FALSE	NA
Mlph	NA	NA	NA	FALSE	NA
Rab17	NA	NA	NA	FALSE	NA
Twist2	NA	NA	NA	FALSE	NA
Agxt	NA	NA	NA	FALSE	NA
Crocc2	NA	NA	NA	FALSE	NA
Pdcd1	NA	NA	NA	FALSE	NA
Cntnap5b	NA	NA	NA	FALSE	NA
Gm37877	NA	NA	NA	FALSE	NA
Gm38031	NA	NA	NA	FALSE	NA
Cdh19	NA	NA	NA	FALSE	NA
Gm36944	NA	NA	NA	FALSE	NA
Sctr	NA	NA	NA	FALSE	NA
Gm37161	NA	NA	NA	FALSE	NA
Acmsd	NA	NA	NA	FALSE	NA
Cxcr4	NA	NA	NA	FALSE	NA
Gm38240	NA	NA	NA	FALSE	NA
Gm38330	NA	NA	NA	FALSE	NA
Gm36951	NA	NA	NA	FALSE	NA
Gm37479	NA	NA	NA	FALSE	NA
Gm37064	NA	NA	NA	FALSE	NA
Gm37109	NA	NA	NA	FALSE	NA
Gm37283	NA	NA	NA	FALSE	NA
Fcmr	NA	NA	NA	FALSE	NA
Pm20d1	NA	NA	NA	FALSE	NA
Etnk2	NA	NA	NA	FALSE	NA
Sox13	NA	NA	NA	FALSE	NA
Lax1	NA	NA	NA	FALSE	NA
Gm37368	NA	NA	NA	FALSE	NA
Lgr6	NA	NA	NA	FALSE	NA
Gm37099	NA	NA	NA	FALSE	NA
A130071D04Rik	NA	NA	NA	FALSE	NA
Kcnt2	NA	NA	NA	FALSE	NA
Gm37777	NA	NA	NA	FALSE	NA
Rgs18	NA	NA	NA	FALSE	NA
Gm38187	NA	NA	NA	FALSE	NA
Ptgs2	NA	NA	NA	FALSE	NA
Hmcn1	NA	NA	NA	FALSE	NA
Lamc2	NA	NA	NA	FALSE	NA
Shcbp1l	NA	NA	NA	FALSE	NA
Sec16b	NA	NA	NA	FALSE	NA
Gm37367	NA	NA	NA	FALSE	NA
Pappa2	NA	NA	NA	FALSE	NA
Tex50	NA	NA	NA	FALSE	NA
Fasl	NA	NA	NA	FALSE	NA
Myoc	NA	NA	NA	FALSE	NA
7420461P10Rik	NA	NA	NA	FALSE	NA
Fmo3	NA	NA	NA	FALSE	NA
Sell	NA	NA	NA	FALSE	NA
F5	NA	NA	NA	FALSE	NA
Xcl1	NA	NA	NA	FALSE	NA
Dusp27	NA	NA	NA	FALSE	NA
Ccdc190	NA	NA	NA	FALSE	NA
Ddr2	NA	NA	NA	FALSE	NA
Fcrla	NA	NA	NA	FALSE	NA
Cd244	NA	NA	NA	FALSE	NA
Gm37010	NA	NA	NA	FALSE	NA
Slamf6	NA	NA	NA	FALSE	NA
Crp	NA	NA	NA	FALSE	NA
Olfr16	NA	NA	NA	FALSE	NA
Mptx2	NA	NA	NA	FALSE	NA
Ifi206	NA	NA	NA	FALSE	NA
Ifi208	NA	NA	NA	FALSE	NA
Ifi205	NA	NA	NA	FALSE	NA
Spta1	NA	NA	NA	FALSE	NA
Gm37668	NA	NA	NA	FALSE	NA
Gm37390	NA	NA	NA	FALSE	NA
Gm36933	NA	NA	NA	FALSE	NA
Gm37984	NA	NA	NA	FALSE	NA
Lefty2	NA	NA	NA	FALSE	NA
Tmem63a	NA	NA	NA	FALSE	NA
Ccdc121	NA	NA	NA	FALSE	NA
Gm37069	NA	NA	NA	FALSE	NA
Hlx	NA	NA	NA	FALSE	NA
Kcnk2	NA	NA	NA	FALSE	NA
Hsd11b1	NA	NA	NA	FALSE	NA
Ccdc3	NA	NA	NA	FALSE	NA
Gata3	NA	NA	NA	FALSE	NA
Sfmbt2	NA	NA	NA	FALSE	NA
Prkcq	NA	NA	NA	FALSE	NA
Gm37730	NA	NA	NA	FALSE	NA
4933403L11Rik	NA	NA	NA	FALSE	NA
Il2ra	NA	NA	NA	FALSE	NA
Gm37160	NA	NA	NA	FALSE	NA
St8sia6	NA	NA	NA	FALSE	NA
Mrc1	NA	NA	NA	FALSE	NA
Slc39a12	NA	NA	NA	FALSE	NA
Gm37006	NA	NA	NA	FALSE	NA
Malrd1	NA	NA	NA	FALSE	NA
Armc3	NA	NA	NA	FALSE	NA
Etl4	NA	NA	NA	FALSE	NA
Psd4	NA	NA	NA	FALSE	NA
Pax8	NA	NA	NA	FALSE	NA
Gm38383	NA	NA	NA	FALSE	NA
Fut7	NA	NA	NA	FALSE	NA
Fcna	NA	NA	NA	FALSE	NA
Sohlh1	NA	NA	NA	FALSE	NA
Stkld1	NA	NA	NA	FALSE	NA
9430097D07Rik	NA	NA	NA	FALSE	NA
6330409D20Rik	NA	NA	NA	FALSE	NA
Traf1	NA	NA	NA	FALSE	NA
Gm43128	NA	NA	NA	FALSE	NA
Gm43761	NA	NA	NA	FALSE	NA
Kynu	NA	NA	NA	FALSE	NA
Acvr1c	NA	NA	NA	FALSE	NA
Cobll1	NA	NA	NA	FALSE	NA
Slc38a11	NA	NA	NA	FALSE	NA
Xirp2	NA	NA	NA	FALSE	NA
Gm37651	NA	NA	NA	FALSE	NA
Gm38377	NA	NA	NA	FALSE	NA
Nostrin	NA	NA	NA	FALSE	NA
Pde11a	NA	NA	NA	FALSE	NA
Ppp1r1c	NA	NA	NA	FALSE	NA
Prdx6b	NA	NA	NA	FALSE	NA
Aplnr	NA	NA	NA	FALSE	NA
4833423E24Rik	NA	NA	NA	FALSE	NA
Olfr259	NA	NA	NA	FALSE	NA
Olfr73	NA	NA	NA	FALSE	NA
Olfr1256	NA	NA	NA	FALSE	NA
Olfr1262	NA	NA	NA	FALSE	NA
Tspan18	NA	NA	NA	FALSE	NA
D430041D05Rik	NA	NA	NA	FALSE	NA
Fibin	NA	NA	NA	FALSE	NA
Muc15	NA	NA	NA	FALSE	NA
Olfr1280	NA	NA	NA	FALSE	NA
Ppp1r14d	NA	NA	NA	FALSE	NA
Itpka	NA	NA	NA	FALSE	NA
Ltk	NA	NA	NA	FALSE	NA
Pla2g4e	NA	NA	NA	FALSE	NA
Pla2g4d	NA	NA	NA	FALSE	NA
Slc28a2	NA	NA	NA	FALSE	NA
Ctxn2	NA	NA	NA	FALSE	NA
Gm9913	NA	NA	NA	FALSE	NA
Atp8b4	NA	NA	NA	FALSE	NA
Adra2b	NA	NA	NA	FALSE	NA
Mall	NA	NA	NA	FALSE	NA
Bub1	NA	NA	NA	FALSE	NA
Fbln7	NA	NA	NA	FALSE	NA
Gm14025	NA	NA	NA	FALSE	NA
Avp	NA	NA	NA	FALSE	NA
Bmp2	NA	NA	NA	FALSE	NA
Ovol2	NA	NA	NA	FALSE	NA
Gm22731	NA	NA	NA	FALSE	NA
Defb20	NA	NA	NA	FALSE	NA
Rem1	NA	NA	NA	FALSE	NA
Xkr7	NA	NA	NA	FALSE	NA
Ccm2l	NA	NA	NA	FALSE	NA
Tldc2	NA	NA	NA	FALSE	NA
Lbp	NA	NA	NA	FALSE	NA
Arhgap40	NA	NA	NA	FALSE	NA
Kcns1	NA	NA	NA	FALSE	NA
Wfdc9	NA	NA	NA	FALSE	NA
Cd40	NA	NA	NA	FALSE	NA
Ocstamp	NA	NA	NA	FALSE	NA
Eya2	NA	NA	NA	FALSE	NA
Ripor3	NA	NA	NA	FALSE	NA
Sall4	NA	NA	NA	FALSE	NA
Gm34294	NA	NA	NA	FALSE	NA
Edn3	NA	NA	NA	FALSE	NA
Sycp2	NA	NA	NA	FALSE	NA
AU022751	NA	NA	NA	FALSE	NA
Foxp3	NA	NA	NA	FALSE	NA
Magix	NA	NA	NA	FALSE	NA
Gata1	NA	NA	NA	FALSE	NA
Maob	NA	NA	NA	FALSE	NA
Chst7	NA	NA	NA	FALSE	NA
Rgn	NA	NA	NA	FALSE	NA
Agtr2	NA	NA	NA	FALSE	NA
Rhox5	NA	NA	NA	FALSE	NA
6030498E09Rik	NA	NA	NA	FALSE	NA
Dcaf12l2	NA	NA	NA	FALSE	NA
Apln	NA	NA	NA	FALSE	NA
Sash3	NA	NA	NA	FALSE	NA
Arhgap36	NA	NA	NA	FALSE	NA
Igsf1	NA	NA	NA	FALSE	NA
4930502E18Rik	NA	NA	NA	FALSE	NA
F9	NA	NA	NA	FALSE	NA
Ldoc1	NA	NA	NA	FALSE	NA
Fate1	NA	NA	NA	FALSE	NA
Gabrq	NA	NA	NA	FALSE	NA
Xlr5a	NA	NA	NA	FALSE	NA
Tex28	NA	NA	NA	FALSE	NA
Hsf3	NA	NA	NA	FALSE	NA
Gpr165	NA	NA	NA	FALSE	NA
Eda2r	NA	NA	NA	FALSE	NA
Ar	NA	NA	NA	FALSE	NA
Tex11	NA	NA	NA	FALSE	NA
Il2rg	NA	NA	NA	FALSE	NA
Gjb1	NA	NA	NA	FALSE	NA
Cxcr3	NA	NA	NA	FALSE	NA
8030474K03Rik	NA	NA	NA	FALSE	NA
Dmrtc1a	NA	NA	NA	FALSE	NA
Lpar4	NA	NA	NA	FALSE	NA
P2ry10	NA	NA	NA	FALSE	NA
Gm6377	NA	NA	NA	FALSE	NA
Pabpc5	NA	NA	NA	FALSE	NA
Sytl4	NA	NA	NA	FALSE	NA
Glra4	NA	NA	NA	FALSE	NA
D330045A20Rik	NA	NA	NA	FALSE	NA
Rnf128	NA	NA	NA	FALSE	NA
Cldn2	NA	NA	NA	FALSE	NA
Irs4	NA	NA	NA	FALSE	NA
Capn6	NA	NA	NA	FALSE	NA
Htr2c	NA	NA	NA	FALSE	NA
n-R5s13	NA	NA	NA	FALSE	NA
Gpr143	NA	NA	NA	FALSE	NA
Smpx	NA	NA	NA	FALSE	NA
Klhl34	NA	NA	NA	FALSE	NA
Adgrg2	NA	NA	NA	FALSE	NA
S100g	NA	NA	NA	FALSE	NA
Bmx	NA	NA	NA	FALSE	NA
Vegfd	NA	NA	NA	FALSE	NA
Egfl6	NA	NA	NA	FALSE	NA
Hnf4g	NA	NA	NA	FALSE	NA
Gm10748	NA	NA	NA	FALSE	NA
Gm38001	NA	NA	NA	FALSE	NA
Sirpb1b	NA	NA	NA	FALSE	NA
Sirpb1c	NA	NA	NA	FALSE	NA
Gm5150	NA	NA	NA	FALSE	NA
Gm42944	NA	NA	NA	FALSE	NA
Dnajc5b	NA	NA	NA	FALSE	NA
Trim55	NA	NA	NA	FALSE	NA
Ghsr	NA	NA	NA	FALSE	NA
Slc2a2	NA	NA	NA	FALSE	NA
Gm38029	NA	NA	NA	FALSE	NA
Mecom	NA	NA	NA	FALSE	NA
Gm38197	NA	NA	NA	FALSE	NA
Cldn11	NA	NA	NA	FALSE	NA
Gm37834	NA	NA	NA	FALSE	NA
Gm42693	NA	NA	NA	FALSE	NA
Gm43537	NA	NA	NA	FALSE	NA
Adad1	NA	NA	NA	FALSE	NA
Gm42922	NA	NA	NA	FALSE	NA
Gm43414	NA	NA	NA	FALSE	NA
Gm38124	NA	NA	NA	FALSE	NA
Gm2136	NA	NA	NA	FALSE	NA
Pabpc4l	NA	NA	NA	FALSE	NA
Gm37498	NA	NA	NA	FALSE	NA
Gm37199	NA	NA	NA	FALSE	NA
Gm37548	NA	NA	NA	FALSE	NA
Gm37526	NA	NA	NA	FALSE	NA
Gm43804	NA	NA	NA	FALSE	NA
Gm43805	NA	NA	NA	FALSE	NA
Frem2	NA	NA	NA	FALSE	NA
Gm10727	NA	NA	NA	FALSE	NA
Gm42607	NA	NA	NA	FALSE	NA
Gm42608	NA	NA	NA	FALSE	NA
Gm42513	NA	NA	NA	FALSE	NA
Gpr171	NA	NA	NA	FALSE	NA
Gpr87	NA	NA	NA	FALSE	NA
B430305J03Rik	NA	NA	NA	FALSE	NA
Veph1	NA	NA	NA	FALSE	NA
Iqcj	NA	NA	NA	FALSE	NA
Gm10723	NA	NA	NA	FALSE	NA
Il12a	NA	NA	NA	FALSE	NA
1110032F04Rik	NA	NA	NA	FALSE	NA
Gm37056	NA	NA	NA	FALSE	NA
Gm37897	NA	NA	NA	FALSE	NA
Fam198b	NA	NA	NA	FALSE	NA
Lrat	NA	NA	NA	FALSE	NA
Sfrp2	NA	NA	NA	FALSE	NA
Tmem154	NA	NA	NA	FALSE	NA
Cd1d2	NA	NA	NA	FALSE	NA
Cd5l	NA	NA	NA	FALSE	NA
Fcrl1	NA	NA	NA	FALSE	NA
Bcan	NA	NA	NA	FALSE	NA
Bglap2	NA	NA	NA	FALSE	NA
Gm10253	NA	NA	NA	FALSE	NA
Pklr	NA	NA	NA	FALSE	NA
Efna4	NA	NA	NA	FALSE	NA
Kcnn3	NA	NA	NA	FALSE	NA
Creb3l4	NA	NA	NA	FALSE	NA
S100a5	NA	NA	NA	FALSE	NA
Lce3a	NA	NA	NA	FALSE	NA
Tchh	NA	NA	NA	FALSE	NA
Bnipl	NA	NA	NA	FALSE	NA
Gm42819	NA	NA	NA	FALSE	NA
Gm42820	NA	NA	NA	FALSE	NA
Adam30	NA	NA	NA	FALSE	NA
Tbx15	NA	NA	NA	FALSE	NA
Cd101	NA	NA	NA	FALSE	NA
Cd2	NA	NA	NA	FALSE	NA
Tspan2	NA	NA	NA	FALSE	NA
Tmigd3	NA	NA	NA	FALSE	NA
Chil6	NA	NA	NA	FALSE	NA
Gm9857	NA	NA	NA	FALSE	NA
Slc25a24	NA	NA	NA	FALSE	NA
Gpr88	NA	NA	NA	FALSE	NA
Gm42892	NA	NA	NA	FALSE	NA
Gm37773	NA	NA	NA	FALSE	NA
Gm32444	NA	NA	NA	FALSE	NA
Dpyd	NA	NA	NA	FALSE	NA
Gm42928	NA	NA	NA	FALSE	NA
Gm42994	NA	NA	NA	FALSE	NA
Arsj	NA	NA	NA	FALSE	NA
C230031I18Rik	NA	NA	NA	FALSE	NA
Neurog2	NA	NA	NA	FALSE	NA
Alpk1	NA	NA	NA	FALSE	NA
1500005C15Rik	NA	NA	NA	FALSE	NA
Gm43211	NA	NA	NA	FALSE	NA
Gm42449	NA	NA	NA	FALSE	NA
Slc39a8	NA	NA	NA	FALSE	NA
Gm43429	NA	NA	NA	FALSE	NA
Gm43428	NA	NA	NA	FALSE	NA
Bank1	NA	NA	NA	FALSE	NA
Gm21962	NA	NA	NA	FALSE	NA
Gm5105	NA	NA	NA	FALSE	NA
Adh6b	NA	NA	NA	FALSE	NA
Gbp5	NA	NA	NA	FALSE	NA
Mcoln3	NA	NA	NA	FALSE	NA
Mcoln2	NA	NA	NA	FALSE	NA
Lpar3	NA	NA	NA	FALSE	NA
Ifi44	NA	NA	NA	FALSE	NA
D630002J18Rik	NA	NA	NA	FALSE	NA
A530083M17Rik	NA	NA	NA	FALSE	NA
Slc44a5	NA	NA	NA	FALSE	NA
Ptger3	NA	NA	NA	FALSE	NA
Gm43485	NA	NA	NA	FALSE	NA
Rpe65	NA	NA	NA	FALSE	NA
Gdf6	NA	NA	NA	FALSE	NA
Atp6v0d2	NA	NA	NA	FALSE	NA
Ttpa	NA	NA	NA	FALSE	NA
Gpr63	NA	NA	NA	FALSE	NA
Gja10	NA	NA	NA	FALSE	NA
Spaca1	NA	NA	NA	FALSE	NA
Cga	NA	NA	NA	FALSE	NA
Gm20878	NA	NA	NA	FALSE	NA
Gm37530	NA	NA	NA	FALSE	NA
Gm13306	NA	NA	NA	FALSE	NA
Gm13305	NA	NA	NA	FALSE	NA
Gm2163	NA	NA	NA	FALSE	NA
4930578G10Rik	NA	NA	NA	FALSE	NA
Ccl19	NA	NA	NA	FALSE	NA
Fam205c	NA	NA	NA	FALSE	NA
Sit1	NA	NA	NA	FALSE	NA
Car9	NA	NA	NA	FALSE	NA
Spaar	NA	NA	NA	FALSE	NA
Melk	NA	NA	NA	FALSE	NA
4930517J16Rik	NA	NA	NA	FALSE	NA
Igfbpl1	NA	NA	NA	FALSE	NA
Stra6l	NA	NA	NA	FALSE	NA
Galnt12	NA	NA	NA	FALSE	NA
Ppp3r2	NA	NA	NA	FALSE	NA
Palm2	NA	NA	NA	FALSE	NA
Akap2	NA	NA	NA	FALSE	NA
D630039A03Rik	NA	NA	NA	FALSE	NA
Zkscan16	NA	NA	NA	FALSE	NA
Tnfsf8	NA	NA	NA	FALSE	NA
Pappa	NA	NA	NA	FALSE	NA
Rasef	NA	NA	NA	FALSE	NA
Cdkn2a	NA	NA	NA	FALSE	NA
Cyp2j13	NA	NA	NA	FALSE	NA
C8b	NA	NA	NA	FALSE	NA
Dmrtb1	NA	NA	NA	FALSE	NA
Zyg11a	NA	NA	NA	FALSE	NA
Fam159a	NA	NA	NA	FALSE	NA
Calr4	NA	NA	NA	FALSE	NA
Stil	NA	NA	NA	FALSE	NA
Cyp4b1	NA	NA	NA	FALSE	NA
Ptch2	NA	NA	NA	FALSE	NA
Gm8439	NA	NA	NA	FALSE	NA
Heyl	NA	NA	NA	FALSE	NA
Fhl3	NA	NA	NA	FALSE	NA
Rspo1	NA	NA	NA	FALSE	NA
Col8a2	NA	NA	NA	FALSE	NA
Tlr12	NA	NA	NA	FALSE	NA
Sync	NA	NA	NA	FALSE	NA
Spocd1	NA	NA	NA	FALSE	NA
Nkain1	NA	NA	NA	FALSE	NA
Matn1	NA	NA	NA	FALSE	NA
Smpdl3b	NA	NA	NA	FALSE	NA
Themis2	NA	NA	NA	FALSE	NA
Gm7534	NA	NA	NA	FALSE	NA
Slc30a2	NA	NA	NA	FALSE	NA
Ifnlr1	NA	NA	NA	FALSE	NA
Myom3	NA	NA	NA	FALSE	NA
6030445D17Rik	NA	NA	NA	FALSE	NA
Tmco4	NA	NA	NA	FALSE	NA
Htr6	NA	NA	NA	FALSE	NA
Klhdc7a	NA	NA	NA	FALSE	NA
Spata21	NA	NA	NA	FALSE	NA
Rsg1	NA	NA	NA	FALSE	NA
Tmem82	NA	NA	NA	FALSE	NA
Tnfrsf1b	NA	NA	NA	FALSE	NA
Gm13212	NA	NA	NA	FALSE	NA
Zfp981	NA	NA	NA	FALSE	NA
Zfp993	NA	NA	NA	FALSE	NA
Zfp988	NA	NA	NA	FALSE	NA
Zfp985	NA	NA	NA	FALSE	NA
Rbp7	NA	NA	NA	FALSE	NA
Hes3	NA	NA	NA	FALSE	NA
Megf6	NA	NA	NA	FALSE	NA
7330423F06Rik	NA	NA	NA	FALSE	NA
Gm42455	NA	NA	NA	FALSE	NA
Gm42909	NA	NA	NA	FALSE	NA
Gm43130	NA	NA	NA	FALSE	NA
Gm42676	NA	NA	NA	FALSE	NA
Gm43719	NA	NA	NA	FALSE	NA
Gm43519	NA	NA	NA	FALSE	NA
Gm43523	NA	NA	NA	FALSE	NA
Gm9758	NA	NA	NA	FALSE	NA
Sema3c	NA	NA	NA	FALSE	NA
Gnat3	NA	NA	NA	FALSE	NA
Fgl2	NA	NA	NA	FALSE	NA
Lrrc17	NA	NA	NA	FALSE	NA
Gm19666	NA	NA	NA	FALSE	NA
4931409K22Rik	NA	NA	NA	FALSE	NA
Crygn	NA	NA	NA	FALSE	NA
Gm21680	NA	NA	NA	FALSE	NA
Gm43776	NA	NA	NA	FALSE	NA
Gm43502	NA	NA	NA	FALSE	NA
Speer4b	NA	NA	NA	FALSE	NA
Gm43611	NA	NA	NA	FALSE	NA
Cnpy1	NA	NA	NA	FALSE	NA
Shh	NA	NA	NA	FALSE	NA
Otof	NA	NA	NA	FALSE	NA
Gm9924	NA	NA	NA	FALSE	NA
Psapl1	NA	NA	NA	FALSE	NA
Gm1043	NA	NA	NA	FALSE	NA
Stk32b	NA	NA	NA	FALSE	NA
Msx1	NA	NA	NA	FALSE	NA
Drd5	NA	NA	NA	FALSE	NA
Gm42528	NA	NA	NA	FALSE	NA
Gm42552	NA	NA	NA	FALSE	NA
C1qtnf7	NA	NA	NA	FALSE	NA
Gm43022	NA	NA	NA	FALSE	NA
Gm42981	NA	NA	NA	FALSE	NA
Gm43504	NA	NA	NA	FALSE	NA
Gm43509	NA	NA	NA	FALSE	NA
Gm42534	NA	NA	NA	FALSE	NA
Gm43047	NA	NA	NA	FALSE	NA
Gm42617	NA	NA	NA	FALSE	NA
Gm42635	NA	NA	NA	FALSE	NA
Gm42482	NA	NA	NA	FALSE	NA
Gm43715	NA	NA	NA	FALSE	NA
Gm42862	NA	NA	NA	FALSE	NA
Gm43237	NA	NA	NA	FALSE	NA
Gm43753	NA	NA	NA	FALSE	NA
Gm9954	NA	NA	NA	FALSE	NA
Gm43721	NA	NA	NA	FALSE	NA
Tlr6	NA	NA	NA	FALSE	NA
Gm43627	NA	NA	NA	FALSE	NA
Tmem156	NA	NA	NA	FALSE	NA
Rbm47	NA	NA	NA	FALSE	NA
Gm43323	NA	NA	NA	FALSE	NA
Gm42632	NA	NA	NA	FALSE	NA
Gm43842	NA	NA	NA	FALSE	NA
Cox7b2	NA	NA	NA	FALSE	NA
Gabra4	NA	NA	NA	FALSE	NA
Corin	NA	NA	NA	FALSE	NA
Gm10135	NA	NA	NA	FALSE	NA
Spata18	NA	NA	NA	FALSE	NA
Gm43416	NA	NA	NA	FALSE	NA
Gm43594	NA	NA	NA	FALSE	NA
Gm43084	NA	NA	NA	FALSE	NA
Tecrl	NA	NA	NA	FALSE	NA
Afp	NA	NA	NA	FALSE	NA
Rassf6	NA	NA	NA	FALSE	NA
Cxcl2	NA	NA	NA	FALSE	NA
Epgn	NA	NA	NA	FALSE	NA
Cxcl11	NA	NA	NA	FALSE	NA
Fam47e	NA	NA	NA	FALSE	NA
Cxcl13	NA	NA	NA	FALSE	NA
Gm42603	NA	NA	NA	FALSE	NA
Gm42602	NA	NA	NA	FALSE	NA
Naa11	NA	NA	NA	FALSE	NA
Gm43789	NA	NA	NA	FALSE	NA
Gm42793	NA	NA	NA	FALSE	NA
Abcg3	NA	NA	NA	FALSE	NA
Gbp8	NA	NA	NA	FALSE	NA
Gbp9	NA	NA	NA	FALSE	NA
Gbp4	NA	NA	NA	FALSE	NA
Gbp6	NA	NA	NA	FALSE	NA
Gm43422	NA	NA	NA	FALSE	NA
Slc26a1	NA	NA	NA	FALSE	NA
Gm6583	NA	NA	NA	FALSE	NA
Gm6588	NA	NA	NA	FALSE	NA
Crybb2	NA	NA	NA	FALSE	NA
Trpv4	NA	NA	NA	FALSE	NA
Gm9936	NA	NA	NA	FALSE	NA
Gm42471	NA	NA	NA	FALSE	NA
Nos1	NA	NA	NA	FALSE	NA
Gm42655	NA	NA	NA	FALSE	NA
Rasal1	NA	NA	NA	FALSE	NA
Oas3	NA	NA	NA	FALSE	NA
Oas1e	NA	NA	NA	FALSE	NA
Oas1g	NA	NA	NA	FALSE	NA
Oas1a	NA	NA	NA	FALSE	NA
Gm42879	NA	NA	NA	FALSE	NA
P2rx7	NA	NA	NA	FALSE	NA
Gm43412	NA	NA	NA	FALSE	NA
9430087B13Rik	NA	NA	NA	FALSE	NA
Gm42497	NA	NA	NA	FALSE	NA
Gm42496	NA	NA	NA	FALSE	NA
Gm42498	NA	NA	NA	FALSE	NA
Gm42894	NA	NA	NA	FALSE	NA
Gm42897	NA	NA	NA	FALSE	NA
Gm43165	NA	NA	NA	FALSE	NA
Gm42591	NA	NA	NA	FALSE	NA
Gm42442	NA	NA	NA	FALSE	NA
Gm42438	NA	NA	NA	FALSE	NA
Gm43188	NA	NA	NA	FALSE	NA
Gm43186	NA	NA	NA	FALSE	NA
n-R5s178	NA	NA	NA	FALSE	NA
Cldn3	NA	NA	NA	FALSE	NA
Sh2b2	NA	NA	NA	FALSE	NA
Pilra	NA	NA	NA	FALSE	NA
Pilrb1	NA	NA	NA	FALSE	NA
Pilrb2	NA	NA	NA	FALSE	NA
1700123K08Rik	NA	NA	NA	FALSE	NA
Card11	NA	NA	NA	FALSE	NA
Gm43708	NA	NA	NA	FALSE	NA
Gm43556	NA	NA	NA	FALSE	NA
Grid2ip	NA	NA	NA	FALSE	NA
Gsx1	NA	NA	NA	FALSE	NA
Gm43553	NA	NA	NA	FALSE	NA
Stard13	NA	NA	NA	FALSE	NA
Gm43197	NA	NA	NA	FALSE	NA
Gm44121	NA	NA	NA	FALSE	NA
Gm44424	NA	NA	NA	FALSE	NA
Pdk4	NA	NA	NA	FALSE	NA
Col28a1	NA	NA	NA	FALSE	NA
n-R5s160	NA	NA	NA	FALSE	NA
Foxp2	NA	NA	NA	FALSE	NA
Tfec	NA	NA	NA	FALSE	NA
Gm42852	NA	NA	NA	FALSE	NA
Gm43844	NA	NA	NA	FALSE	NA
Cftr	NA	NA	NA	FALSE	NA
5330437M03Rik	NA	NA	NA	FALSE	NA
Aass	NA	NA	NA	FALSE	NA
Slc13a1	NA	NA	NA	FALSE	NA
Flnc	NA	NA	NA	FALSE	NA
Cpa4	NA	NA	NA	FALSE	NA
Akr1b7	NA	NA	NA	FALSE	NA
Gm43443	NA	NA	NA	FALSE	NA
Klrg2	NA	NA	NA	FALSE	NA
Gm42420	NA	NA	NA	FALSE	NA
Gm37003	NA	NA	NA	FALSE	NA
Wee2	NA	NA	NA	FALSE	NA
Olfr460	NA	NA	NA	FALSE	NA
Trpv6	NA	NA	NA	FALSE	NA
Kel	NA	NA	NA	FALSE	NA
Olfr455	NA	NA	NA	FALSE	NA
Arhgef5	NA	NA	NA	FALSE	NA
Gm43879	NA	NA	NA	FALSE	NA
Gm43889	NA	NA	NA	FALSE	NA
Gm43874	NA	NA	NA	FALSE	NA
Gm43869	NA	NA	NA	FALSE	NA
6330419E04Rik	NA	NA	NA	FALSE	NA
Gm43882	NA	NA	NA	FALSE	NA
Gm43884	NA	NA	NA	FALSE	NA
Gm43876	NA	NA	NA	FALSE	NA
Gm43886	NA	NA	NA	FALSE	NA
Gm43871	NA	NA	NA	FALSE	NA
Gm43873	NA	NA	NA	FALSE	NA
Gm43888	NA	NA	NA	FALSE	NA
Gm43887	NA	NA	NA	FALSE	NA
Gm43870	NA	NA	NA	FALSE	NA
Gm43881	NA	NA	NA	FALSE	NA
Gm43875	NA	NA	NA	FALSE	NA
Gm43883	NA	NA	NA	FALSE	NA
Gimap8	NA	NA	NA	FALSE	NA
Gimap4	NA	NA	NA	FALSE	NA
Prr15	NA	NA	NA	FALSE	NA
Crhr2	NA	NA	NA	FALSE	NA
Adcyap1r1	NA	NA	NA	FALSE	NA
Neurod6	NA	NA	NA	FALSE	NA
Vmn1r18	NA	NA	NA	FALSE	NA
Vmn1r20	NA	NA	NA	FALSE	NA
Gm45061	NA	NA	NA	FALSE	NA
Tnip3	NA	NA	NA	FALSE	NA
Cd8b1	NA	NA	NA	FALSE	NA
Atoh8	NA	NA	NA	FALSE	NA
Gm37969	NA	NA	NA	FALSE	NA
Gm38114	NA	NA	NA	FALSE	NA
Gm37736	NA	NA	NA	FALSE	NA
Dnah6	NA	NA	NA	FALSE	NA
Gm40377	NA	NA	NA	FALSE	NA
Gm20371	NA	NA	NA	FALSE	NA
Gm44241	NA	NA	NA	FALSE	NA
Gm44231	NA	NA	NA	FALSE	NA
Gm43900	NA	NA	NA	FALSE	NA
Cyp26b1	NA	NA	NA	FALSE	NA
Nat8f6	NA	NA	NA	FALSE	NA
Nat8f5	NA	NA	NA	FALSE	NA
Nat8	NA	NA	NA	FALSE	NA
Gm44415	NA	NA	NA	FALSE	NA
Gm44416	NA	NA	NA	FALSE	NA
Gm44417	NA	NA	NA	FALSE	NA
n-R5s164	NA	NA	NA	FALSE	NA
9530013L04Rik	NA	NA	NA	FALSE	NA
Gm44414	NA	NA	NA	FALSE	NA
Arhgap25	NA	NA	NA	FALSE	NA
Gm44198	NA	NA	NA	FALSE	NA
Prokr1	NA	NA	NA	FALSE	NA
Gp9	NA	NA	NA	FALSE	NA
Gata2	NA	NA	NA	FALSE	NA
Kbtbd12	NA	NA	NA	FALSE	NA
Gm44005	NA	NA	NA	FALSE	NA
Gm43999	NA	NA	NA	FALSE	NA
Gm44001	NA	NA	NA	FALSE	NA
Vmn1r47	NA	NA	NA	FALSE	NA
Fbln2	NA	NA	NA	FALSE	NA
Wnt7a	NA	NA	NA	FALSE	NA
Adamts9	NA	NA	NA	FALSE	NA
A730049H05Rik	NA	NA	NA	FALSE	NA
Gm15737	NA	NA	NA	FALSE	NA
Gm43923	NA	NA	NA	FALSE	NA
Gm44220	NA	NA	NA	FALSE	NA
9530086O07Rik	NA	NA	NA	FALSE	NA
Gm43947	NA	NA	NA	FALSE	NA
Gm43946	NA	NA	NA	FALSE	NA
Cntn3	NA	NA	NA	FALSE	NA
Gm44189	NA	NA	NA	FALSE	NA
Gm44439	NA	NA	NA	FALSE	NA
Gm44441	NA	NA	NA	FALSE	NA
Gm44436	NA	NA	NA	FALSE	NA
Cav3	NA	NA	NA	FALSE	NA
Gm43912	NA	NA	NA	FALSE	NA
Timp4	NA	NA	NA	FALSE	NA
Tmem40	NA	NA	NA	FALSE	NA
Olfr211	NA	NA	NA	FALSE	NA
8430408G22Rik	NA	NA	NA	FALSE	NA
Ninj2	NA	NA	NA	FALSE	NA
Tmem121b	NA	NA	NA	FALSE	NA
Klrg1	NA	NA	NA	FALSE	NA
Dppa3	NA	NA	NA	FALSE	NA
Clec4d	NA	NA	NA	FALSE	NA
Clec4e	NA	NA	NA	FALSE	NA
Cd163	NA	NA	NA	FALSE	NA
C1rl	NA	NA	NA	FALSE	NA
2010008C14Rik	NA	NA	NA	FALSE	NA
Ntf3	NA	NA	NA	FALSE	NA
Dyrk4	NA	NA	NA	FALSE	NA
Fgf23	NA	NA	NA	FALSE	NA
Gm42741	NA	NA	NA	FALSE	NA
Tspan11	NA	NA	NA	FALSE	NA
Gm43965	NA	NA	NA	FALSE	NA
Pzp	NA	NA	NA	FALSE	NA
Klrb1a	NA	NA	NA	FALSE	NA
Klrb1	NA	NA	NA	FALSE	NA
Klrb1b	NA	NA	NA	FALSE	NA
BC035044	NA	NA	NA	FALSE	NA
Clec2i	NA	NA	NA	FALSE	NA
Cd69	NA	NA	NA	FALSE	NA
Clec1a	NA	NA	NA	FALSE	NA
Klrd1	NA	NA	NA	FALSE	NA
Klrc2	NA	NA	NA	FALSE	NA
Klrc1	NA	NA	NA	FALSE	NA
Klri2	NA	NA	NA	FALSE	NA
Klra5	NA	NA	NA	FALSE	NA
Klra8	NA	NA	NA	FALSE	NA
Klra7	NA	NA	NA	FALSE	NA
Klra1	NA	NA	NA	FALSE	NA
Bcl2l14	NA	NA	NA	FALSE	NA
Mansc1	NA	NA	NA	FALSE	NA
Gucy2c	NA	NA	NA	FALSE	NA
Erp27	NA	NA	NA	FALSE	NA
Lmo3	NA	NA	NA	FALSE	NA
Gm43931	NA	NA	NA	FALSE	NA
Pthlh	NA	NA	NA	FALSE	NA
Cacng8	NA	NA	NA	FALSE	NA
Ncr1	NA	NA	NA	FALSE	NA
Gp6	NA	NA	NA	FALSE	NA
Fam71e2	NA	NA	NA	FALSE	NA
Rfpl4	NA	NA	NA	FALSE	NA
Rasl2-9	NA	NA	NA	FALSE	NA
Vmn1r57	NA	NA	NA	FALSE	NA
Gm5065	NA	NA	NA	FALSE	NA
Gm20715	NA	NA	NA	FALSE	NA
Olfr1349	NA	NA	NA	FALSE	NA
Bsph1	NA	NA	NA	FALSE	NA
Vmn1r90	NA	NA	NA	FALSE	NA
Npas1	NA	NA	NA	FALSE	NA
Ptgir	NA	NA	NA	FALSE	NA
Ceacam3	NA	NA	NA	FALSE	NA
Psg29	NA	NA	NA	FALSE	NA
Mill2	NA	NA	NA	FALSE	NA
Six5	NA	NA	NA	FALSE	NA
Gm4969	NA	NA	NA	FALSE	NA
Cblc	NA	NA	NA	FALSE	NA
Ceacam16	NA	NA	NA	FALSE	NA
Gm4763	NA	NA	NA	FALSE	NA
Vmn1r184	NA	NA	NA	FALSE	NA
Cyp2f2	NA	NA	NA	FALSE	NA
Cyp2t4	NA	NA	NA	FALSE	NA
Prodh2	NA	NA	NA	FALSE	NA
Gapdhs	NA	NA	NA	FALSE	NA
Ffar2	NA	NA	NA	FALSE	NA
Hamp2	NA	NA	NA	FALSE	NA
Gm38285	NA	NA	NA	FALSE	NA
Siglecf	NA	NA	NA	FALSE	NA
Siglecg	NA	NA	NA	FALSE	NA
Klk1b27	NA	NA	NA	FALSE	NA
Gm15517	NA	NA	NA	FALSE	NA
Dkkl1	NA	NA	NA	FALSE	NA
Slc6a16	NA	NA	NA	FALSE	NA
Ntf5	NA	NA	NA	FALSE	NA
Abcc6	NA	NA	NA	FALSE	NA
Ush1c	NA	NA	NA	FALSE	NA
Saa2	NA	NA	NA	FALSE	NA
Gm9999	NA	NA	NA	FALSE	NA
Gm37613	NA	NA	NA	FALSE	NA
Gm44913	NA	NA	NA	FALSE	NA
Gm38059	NA	NA	NA	FALSE	NA
Nell1	NA	NA	NA	FALSE	NA
Ano5	NA	NA	NA	FALSE	NA
Gm44895	NA	NA	NA	FALSE	NA
Gm44897	NA	NA	NA	FALSE	NA
Gm44894	NA	NA	NA	FALSE	NA
4833421K07Rik	NA	NA	NA	FALSE	NA
Gm44898	NA	NA	NA	FALSE	NA
Oca2	NA	NA	NA	FALSE	NA
Gabra5	NA	NA	NA	FALSE	NA
Gm44936	NA	NA	NA	FALSE	NA
Gm44937	NA	NA	NA	FALSE	NA
Gm38451	NA	NA	NA	FALSE	NA
E030018B13Rik	NA	NA	NA	FALSE	NA
Gm44719	NA	NA	NA	FALSE	NA
Gm45082	NA	NA	NA	FALSE	NA
Gm44721	NA	NA	NA	FALSE	NA
Fam169b	NA	NA	NA	FALSE	NA
Mctp2	NA	NA	NA	FALSE	NA
Gm45003	NA	NA	NA	FALSE	NA
Gm39041	NA	NA	NA	FALSE	NA
Fanci	NA	NA	NA	FALSE	NA
A330074H02Rik	NA	NA	NA	FALSE	NA
2900037B21Rik	NA	NA	NA	FALSE	NA
Gm37608	NA	NA	NA	FALSE	NA
Adamtsl3	NA	NA	NA	FALSE	NA
Tmc3	NA	NA	NA	FALSE	NA
Il16	NA	NA	NA	FALSE	NA
Gm45174	NA	NA	NA	FALSE	NA
Nox4	NA	NA	NA	FALSE	NA
Gm44847	NA	NA	NA	FALSE	NA
Gm45793	NA	NA	NA	FALSE	NA
Wnt11	NA	NA	NA	FALSE	NA
Gm44914	NA	NA	NA	FALSE	NA
Chrdl2	NA	NA	NA	FALSE	NA
Ucp3	NA	NA	NA	FALSE	NA
Gm44545	NA	NA	NA	FALSE	NA
P2ry2	NA	NA	NA	FALSE	NA
Pde2a	NA	NA	NA	FALSE	NA
Art2b	NA	NA	NA	FALSE	NA
Art5	NA	NA	NA	FALSE	NA
Chrna10	NA	NA	NA	FALSE	NA
Olfr558	NA	NA	NA	FALSE	NA
Olfr78	NA	NA	NA	FALSE	NA
Olfr613	NA	NA	NA	FALSE	NA
Olfr243	NA	NA	NA	FALSE	NA
Trim6	NA	NA	NA	FALSE	NA
Trim5	NA	NA	NA	FALSE	NA
Trim30b	NA	NA	NA	FALSE	NA
Olfr658	NA	NA	NA	FALSE	NA
Olfr685	NA	NA	NA	FALSE	NA
Gm45667	NA	NA	NA	FALSE	NA
Gm4070	NA	NA	NA	FALSE	NA
Gvin1	NA	NA	NA	FALSE	NA
Ppfibp2	NA	NA	NA	FALSE	NA
Cyb5r2	NA	NA	NA	FALSE	NA
Stk33	NA	NA	NA	FALSE	NA
Gm45819	NA	NA	NA	FALSE	NA
B430319F04Rik	NA	NA	NA	FALSE	NA
Calcb	NA	NA	NA	FALSE	NA
Tmc5	NA	NA	NA	FALSE	NA
Gpr139	NA	NA	NA	FALSE	NA
Abca14	NA	NA	NA	FALSE	NA
Hs3st2	NA	NA	NA	FALSE	NA
Scnn1g	NA	NA	NA	FALSE	NA
Chp2	NA	NA	NA	FALSE	NA
Gm45191	NA	NA	NA	FALSE	NA
Gm44746	NA	NA	NA	FALSE	NA
Cd19	NA	NA	NA	FALSE	NA
Apobr	NA	NA	NA	FALSE	NA
Prrt2	NA	NA	NA	FALSE	NA
Qprt	NA	NA	NA	FALSE	NA
Spn	NA	NA	NA	FALSE	NA
Gm45204	NA	NA	NA	FALSE	NA
Trim72	NA	NA	NA	FALSE	NA
Itgam.1	NA	NA	NA	FALSE	NA
Btbd16	NA	NA	NA	FALSE	NA
Gm44891	NA	NA	NA	FALSE	NA
Tex36	NA	NA	NA	FALSE	NA
Gm19514	NA	NA	NA	FALSE	NA
Gm45532	NA	NA	NA	FALSE	NA
Foxi2	NA	NA	NA	FALSE	NA
Gm45785	NA	NA	NA	FALSE	NA
Scgb1c1	NA	NA	NA	FALSE	NA
Ifitm5	NA	NA	NA	FALSE	NA
Ifitm6	NA	NA	NA	FALSE	NA
Pkp3	NA	NA	NA	FALSE	NA
Eps8l2	NA	NA	NA	FALSE	NA
Ins2	NA	NA	NA	FALSE	NA
Th	NA	NA	NA	FALSE	NA
Ascl2	NA	NA	NA	FALSE	NA
Kcnq1	NA	NA	NA	FALSE	NA
Slc22a18	NA	NA	NA	FALSE	NA
Tnfrsf26	NA	NA	NA	FALSE	NA
Gm44999	NA	NA	NA	FALSE	NA
Fgf15	NA	NA	NA	FALSE	NA
1810010D01Rik	NA	NA	NA	FALSE	NA
Mrgprf	NA	NA	NA	FALSE	NA
H60c	NA	NA	NA	FALSE	NA
Iyd	NA	NA	NA	FALSE	NA
Oprm1	NA	NA	NA	FALSE	NA
AC153566.1	NA	NA	NA	FALSE	NA
AC121986.1	NA	NA	NA	FALSE	NA
AC112274.1	NA	NA	NA	FALSE	NA
Gm9930	NA	NA	NA	FALSE	NA
AC155929.1	NA	NA	NA	FALSE	NA
AC156952.1	NA	NA	NA	FALSE	NA
Stx11	NA	NA	NA	FALSE	NA
Txlnb	NA	NA	NA	FALSE	NA
Vnn3	NA	NA	NA	FALSE	NA
Samd3	NA	NA	NA	FALSE	NA
Lama2	NA	NA	NA	FALSE	NA
Rspo3	NA	NA	NA	FALSE	NA
AC153729.1	NA	NA	NA	FALSE	NA
AC153729.4	NA	NA	NA	FALSE	NA
AC116557.1	NA	NA	NA	FALSE	NA
Nkain2	NA	NA	NA	FALSE	NA
A230081H15Rik	NA	NA	NA	FALSE	NA
C030006N10Rik	NA	NA	NA	FALSE	NA
AC118230.1	NA	NA	NA	FALSE	NA
Clvs2	NA	NA	NA	FALSE	NA
AC153964.1	NA	NA	NA	FALSE	NA
AC153964.2	NA	NA	NA	FALSE	NA
Rsph4a	NA	NA	NA	FALSE	NA
Fam26e	NA	NA	NA	FALSE	NA
AC153959.1	NA	NA	NA	FALSE	NA
AC113059.3	NA	NA	NA	FALSE	NA
Frk	NA	NA	NA	FALSE	NA
Mfsd4b5	NA	NA	NA	FALSE	NA
Mettl24	NA	NA	NA	FALSE	NA
Gpr6	NA	NA	NA	FALSE	NA
Gm29245	NA	NA	NA	FALSE	NA
AC152981.1	NA	NA	NA	FALSE	NA
AC110043.1	NA	NA	NA	FALSE	NA
AC115891.3	NA	NA	NA	FALSE	NA
Lilr4b	NA	NA	NA	FALSE	NA
Lilrb4a.1	NA	NA	NA	FALSE	NA
AC121805.1	NA	NA	NA	FALSE	NA
Gja1	NA	NA	NA	FALSE	NA
Cdh23	NA	NA	NA	FALSE	NA
Tbata	NA	NA	NA	FALSE	NA
Adamts14	NA	NA	NA	FALSE	NA
Prf1	NA	NA	NA	FALSE	NA
Nodal	NA	NA	NA	FALSE	NA
Npffr1	NA	NA	NA	FALSE	NA
Col13a1	NA	NA	NA	FALSE	NA
Gm10118	NA	NA	NA	FALSE	NA
Cabcoco1	NA	NA	NA	FALSE	NA
Slc16a9	NA	NA	NA	FALSE	NA
Gstt4	NA	NA	NA	FALSE	NA
Gm867	NA	NA	NA	FALSE	NA
Aire	NA	NA	NA	FALSE	NA
Onecut3	NA	NA	NA	FALSE	NA
Atp8b3	NA	NA	NA	FALSE	NA
Creb3l3	NA	NA	NA	FALSE	NA
Gm10778	NA	NA	NA	FALSE	NA
1700113H08Rik	NA	NA	NA	FALSE	NA
Gm6653	NA	NA	NA	FALSE	NA
Dram1	NA	NA	NA	FALSE	NA
AC132465.1	NA	NA	NA	FALSE	NA
AC159379.2	NA	NA	NA	FALSE	NA
Dcn	NA	NA	NA	FALSE	NA
1700017N19Rik	NA	NA	NA	FALSE	NA
Rassf9	NA	NA	NA	FALSE	NA
Lrriq1	NA	NA	NA	FALSE	NA
Gm36997	NA	NA	NA	FALSE	NA
AC121844.2	NA	NA	NA	FALSE	NA
AC129336.1	NA	NA	NA	FALSE	NA
AC129336.2	NA	NA	NA	FALSE	NA
AC147615.2	NA	NA	NA	FALSE	NA
Caps2	NA	NA	NA	FALSE	NA
Tspan8	NA	NA	NA	FALSE	NA
4933416C03Rik	NA	NA	NA	FALSE	NA
AC166836.1	NA	NA	NA	FALSE	NA
Lyz1	NA	NA	NA	FALSE	NA
Ifng	NA	NA	NA	FALSE	NA
AC162467.3	NA	NA	NA	FALSE	NA
AC158686.1	NA	NA	NA	FALSE	NA
Wif1	NA	NA	NA	FALSE	NA
Slc26a10	NA	NA	NA	FALSE	NA
Apon	NA	NA	NA	FALSE	NA
Slc39a5	NA	NA	NA	FALSE	NA
Vmn2r84	NA	NA	NA	FALSE	NA
Vmn2r85	NA	NA	NA	FALSE	NA
Vmn2r87	NA	NA	NA	FALSE	NA
Cd209a	NA	NA	NA	FALSE	NA
Gm45117	NA	NA	NA	FALSE	NA
Gm44542	NA	NA	NA	FALSE	NA
Gm44541	NA	NA	NA	FALSE	NA
n-R5s95	NA	NA	NA	FALSE	NA
Gm44797	NA	NA	NA	FALSE	NA
Gm44798	NA	NA	NA	FALSE	NA
Gm44802	NA	NA	NA	FALSE	NA
Gm44716	NA	NA	NA	FALSE	NA
Gm20100	NA	NA	NA	FALSE	NA
1700029H14Rik	NA	NA	NA	FALSE	NA
Dlgap2	NA	NA	NA	FALSE	NA
Gm37844	NA	NA	NA	FALSE	NA
Myom2	NA	NA	NA	FALSE	NA
Gm31371	NA	NA	NA	FALSE	NA
Defb9	NA	NA	NA	FALSE	NA
Defb11	NA	NA	NA	FALSE	NA
Nkx6-3	NA	NA	NA	FALSE	NA
Gm45528	NA	NA	NA	FALSE	NA
Poteg	NA	NA	NA	FALSE	NA
Ppp1r3b	NA	NA	NA	FALSE	NA
Mtnr1a	NA	NA	NA	FALSE	NA
Gm45696	NA	NA	NA	FALSE	NA
Gm45324	NA	NA	NA	FALSE	NA
Gm45259	NA	NA	NA	FALSE	NA
Gm45264	NA	NA	NA	FALSE	NA
Gm45262	NA	NA	NA	FALSE	NA
A230085B16Rik	NA	NA	NA	FALSE	NA
Gm45540	NA	NA	NA	FALSE	NA
Scrg1	NA	NA	NA	FALSE	NA
Gm45634	NA	NA	NA	FALSE	NA
Aadat	NA	NA	NA	FALSE	NA
Gm45516	NA	NA	NA	FALSE	NA
Gm45517	NA	NA	NA	FALSE	NA
Sgo2b	NA	NA	NA	FALSE	NA
Gm22586	NA	NA	NA	FALSE	NA
Npy5r	NA	NA	NA	FALSE	NA
Cers1	NA	NA	NA	FALSE	NA
1700020G03Rik	NA	NA	NA	FALSE	NA
Ednra	NA	NA	NA	FALSE	NA
Pou4f2	NA	NA	NA	FALSE	NA
2210011C24Rik	NA	NA	NA	FALSE	NA
Gm37352	NA	NA	NA	FALSE	NA
Mylk3	NA	NA	NA	FALSE	NA
Gm45496	NA	NA	NA	FALSE	NA
Nod2	NA	NA	NA	FALSE	NA
Gm19935	NA	NA	NA	FALSE	NA
Gm45786	NA	NA	NA	FALSE	NA
Ccl17	NA	NA	NA	FALSE	NA
Ccdc102a	NA	NA	NA	FALSE	NA
Adgrg5	NA	NA	NA	FALSE	NA
Adgrg3	NA	NA	NA	FALSE	NA
Gm45257	NA	NA	NA	FALSE	NA
9430099M06Rik	NA	NA	NA	FALSE	NA
Hsd11b2	NA	NA	NA	FALSE	NA
Cdh3	NA	NA	NA	FALSE	NA
Gm38318	NA	NA	NA	FALSE	NA
Pmfbp1	NA	NA	NA	FALSE	NA
Hydin	NA	NA	NA	FALSE	NA
Mlkl	NA	NA	NA	FALSE	NA
Fa2h	NA	NA	NA	FALSE	NA
Gm45776	NA	NA	NA	FALSE	NA
Adad2	NA	NA	NA	FALSE	NA
Atp2c2	NA	NA	NA	FALSE	NA
Gm33142	NA	NA	NA	FALSE	NA
Foxf1	NA	NA	NA	FALSE	NA
Foxc2	NA	NA	NA	FALSE	NA
Cdh15	NA	NA	NA	FALSE	NA
Capn9	NA	NA	NA	FALSE	NA
Slc35f3	NA	NA	NA	FALSE	NA
D830030K20Rik	NA	NA	NA	FALSE	NA
Gm5796	NA	NA	NA	FALSE	NA
Gm3164	NA	NA	NA	FALSE	NA
Gm3488	NA	NA	NA	FALSE	NA
Gm8237	NA	NA	NA	FALSE	NA
Gm3248	NA	NA	NA	FALSE	NA
Gm3468	NA	NA	NA	FALSE	NA
Gm3667	NA	NA	NA	FALSE	NA
Gm10406	NA	NA	NA	FALSE	NA
Gm3696	NA	NA	NA	FALSE	NA
Gm3512	NA	NA	NA	FALSE	NA
Gm3558	NA	NA	NA	FALSE	NA
Dnase1l3	NA	NA	NA	FALSE	NA
AC158537.1	NA	NA	NA	FALSE	NA
Kcnk5	NA	NA	NA	FALSE	NA
Plau	NA	NA	NA	FALSE	NA
AC154433.1	NA	NA	NA	FALSE	NA
1700054O19Rik	NA	NA	NA	FALSE	NA
Plac9a	NA	NA	NA	FALSE	NA
Hesx1	NA	NA	NA	FALSE	NA
Chdh	NA	NA	NA	FALSE	NA
Sema3g	NA	NA	NA	FALSE	NA
Slc18a3	NA	NA	NA	FALSE	NA
Prrxl1	NA	NA	NA	FALSE	NA
3425401B19Rik	NA	NA	NA	FALSE	NA
Wdfy4	NA	NA	NA	FALSE	NA
Lrrc18	NA	NA	NA	FALSE	NA
Ear2	NA	NA	NA	FALSE	NA
Ptger2	NA	NA	NA	FALSE	NA
Gch1	NA	NA	NA	FALSE	NA
AC156016.5	NA	NA	NA	FALSE	NA
Vmn2r89	NA	NA	NA	FALSE	NA
Myh6	NA	NA	NA	FALSE	NA
Cideb	NA	NA	NA	FALSE	NA
Phf11a	NA	NA	NA	FALSE	NA
Phf11b	NA	NA	NA	FALSE	NA
C1qtnf9	NA	NA	NA	FALSE	NA
Tnfrsf19	NA	NA	NA	FALSE	NA
Sgcg	NA	NA	NA	FALSE	NA
Defb42	NA	NA	NA	FALSE	NA
Fam167a	NA	NA	NA	FALSE	NA
Adra1a	NA	NA	NA	FALSE	NA
Adamdec1	NA	NA	NA	FALSE	NA
Stc1	NA	NA	NA	FALSE	NA
Pebp4	NA	NA	NA	FALSE	NA
Cysltr2	NA	NA	NA	FALSE	NA
Lrrc63	NA	NA	NA	FALSE	NA
AC126251.1	NA	NA	NA	FALSE	NA
AC125095.1	NA	NA	NA	FALSE	NA
AC154843.1	NA	NA	NA	FALSE	NA
Prr30	NA	NA	NA	FALSE	NA
Lmo7	NA	NA	NA	FALSE	NA
Acod1	NA	NA	NA	FALSE	NA
Abcc4	NA	NA	NA	FALSE	NA
Hs6st3	NA	NA	NA	FALSE	NA
AC154677.1	NA	NA	NA	FALSE	NA
Itgbl1	NA	NA	NA	FALSE	NA
Gucy1a2	NA	NA	NA	FALSE	NA
Ddi1	NA	NA	NA	FALSE	NA
Mmp8	NA	NA	NA	FALSE	NA
Gm16485	NA	NA	NA	FALSE	NA
Phxr4	NA	NA	NA	FALSE	NA
Piwil4	NA	NA	NA	FALSE	NA
Fut4	NA	NA	NA	FALSE	NA
Hephl1	NA	NA	NA	FALSE	NA
AC154406.1	NA	NA	NA	FALSE	NA
Ap1m2	NA	NA	NA	FALSE	NA
Epor	NA	NA	NA	FALSE	NA
Acp5	NA	NA	NA	FALSE	NA
Zfp872	NA	NA	NA	FALSE	NA
Npsr1	NA	NA	NA	FALSE	NA
Tbx20	NA	NA	NA	FALSE	NA
Gm1110	NA	NA	NA	FALSE	NA
St14	NA	NA	NA	FALSE	NA
Gm38346	NA	NA	NA	FALSE	NA
Gm37082	NA	NA	NA	FALSE	NA
Gm38217	NA	NA	NA	FALSE	NA
Pate1	NA	NA	NA	FALSE	NA
Gm36974	NA	NA	NA	FALSE	NA
Hepacam	NA	NA	NA	FALSE	NA
Robo4	NA	NA	NA	FALSE	NA
Robo3	NA	NA	NA	FALSE	NA
Vsig2	NA	NA	NA	FALSE	NA
Olfr921	NA	NA	NA	FALSE	NA
AW551984	NA	NA	NA	FALSE	NA
CT025619.3	NA	NA	NA	FALSE	NA
CT025619.2	NA	NA	NA	FALSE	NA
Trim29	NA	NA	NA	FALSE	NA
AC126459.1	NA	NA	NA	FALSE	NA
Cd3e	NA	NA	NA	FALSE	NA
Tmprss4	NA	NA	NA	FALSE	NA
Nnmt	NA	NA	NA	FALSE	NA
Ankk1	NA	NA	NA	FALSE	NA
Plet1	NA	NA	NA	FALSE	NA
Colca2	NA	NA	NA	FALSE	NA
Slc35f2	NA	NA	NA	FALSE	NA
Tnfaip8l3	NA	NA	NA	FALSE	NA
Sh2d7	NA	NA	NA	FALSE	NA
Gm36940	NA	NA	NA	FALSE	NA
Cyp11a1	NA	NA	NA	FALSE	NA
Ankdd1a	NA	NA	NA	FALSE	NA
Lipc	NA	NA	NA	FALSE	NA
Aqp9	NA	NA	NA	FALSE	NA
Gm37611	NA	NA	NA	FALSE	NA
Gm37326	NA	NA	NA	FALSE	NA
Wdr72	NA	NA	NA	FALSE	NA
AC123832.1	NA	NA	NA	FALSE	NA
AC079245.1	NA	NA	NA	FALSE	NA
Gm38083	NA	NA	NA	FALSE	NA
Hcrtr2	NA	NA	NA	FALSE	NA
Mlip	NA	NA	NA	FALSE	NA
Klhl31	NA	NA	NA	FALSE	NA
Gsta1	NA	NA	NA	FALSE	NA
Ooep	NA	NA	NA	FALSE	NA
Cd109	NA	NA	NA	FALSE	NA
Bcl2a1d	NA	NA	NA	FALSE	NA
Gm36960	NA	NA	NA	FALSE	NA
Gm37457	NA	NA	NA	FALSE	NA
Gm37040	NA	NA	NA	FALSE	NA
A730094K22Rik	NA	NA	NA	FALSE	NA
Plscr4	NA	NA	NA	FALSE	NA
Gm37661	NA	NA	NA	FALSE	NA
Foxl2	NA	NA	NA	FALSE	NA
Sox14	NA	NA	NA	FALSE	NA
9630041A04Rik	NA	NA	NA	FALSE	NA
Gm37460	NA	NA	NA	FALSE	NA
Gm37562	NA	NA	NA	FALSE	NA
Ky	NA	NA	NA	FALSE	NA
Col6a5	NA	NA	NA	FALSE	NA
Col6a4	NA	NA	NA	FALSE	NA
Gm20661	NA	NA	NA	FALSE	NA
Cdhr4	NA	NA	NA	FALSE	NA
Fbxw15	NA	NA	NA	FALSE	NA
Gm42638	NA	NA	NA	FALSE	NA
Myl3	NA	NA	NA	FALSE	NA
Tmie	NA	NA	NA	FALSE	NA
Susd5	NA	NA	NA	FALSE	NA
Tmppe	NA	NA	NA	FALSE	NA
Osbpl10	NA	NA	NA	FALSE	NA
Eomes	NA	NA	NA	FALSE	NA
Slc22a13	NA	NA	NA	FALSE	NA
Scn11a	NA	NA	NA	FALSE	NA
Entpd3	NA	NA	NA	FALSE	NA
Lyzl4	NA	NA	NA	FALSE	NA
Gal3st1	NA	NA	NA	FALSE	NA
Sec14l4	NA	NA	NA	FALSE	NA
Sec14l3	NA	NA	NA	FALSE	NA
Osm	NA	NA	NA	FALSE	NA
Hormad2	NA	NA	NA	FALSE	NA
Pgam2	NA	NA	NA	FALSE	NA
Myl7	NA	NA	NA	FALSE	NA
Upp1	NA	NA	NA	FALSE	NA
Otx1	NA	NA	NA	FALSE	NA
Gm12057	NA	NA	NA	FALSE	NA
Gm28048	NA	NA	NA	FALSE	NA
4930524B15Rik	NA	NA	NA	FALSE	NA
Hbq1b	NA	NA	NA	FALSE	NA
Efcab9	NA	NA	NA	FALSE	NA
Tlx3	NA	NA	NA	FALSE	NA
Kcnmb1	NA	NA	NA	FALSE	NA
Slit3	NA	NA	NA	FALSE	NA
C1qtnf2	NA	NA	NA	FALSE	NA
Itk	NA	NA	NA	FALSE	NA
9930111J21Rik1	NA	NA	NA	FALSE	NA
9930111J21Rik2	NA	NA	NA	FALSE	NA
Scgb3a1	NA	NA	NA	FALSE	NA
Gfpt2	NA	NA	NA	FALSE	NA
Olfr1378	NA	NA	NA	FALSE	NA
Gm17334	NA	NA	NA	FALSE	NA
Slc22a4	NA	NA	NA	FALSE	NA
Csf2	NA	NA	NA	FALSE	NA
Slc36a2	NA	NA	NA	FALSE	NA
Nmur2	NA	NA	NA	FALSE	NA
Olfr324	NA	NA	NA	FALSE	NA
Obscn	NA	NA	NA	FALSE	NA
Aldh3a1	NA	NA	NA	FALSE	NA
Mfap4	NA	NA	NA	FALSE	NA
Trim16	NA	NA	NA	FALSE	NA
Fbxw10	NA	NA	NA	FALSE	NA
Cdrt4	NA	NA	NA	FALSE	NA
F930015N05Rik	NA	NA	NA	FALSE	NA
Hs3st3a1	NA	NA	NA	FALSE	NA
Dhrs7c	NA	NA	NA	FALSE	NA
Ntn1	NA	NA	NA	FALSE	NA
Ccdc42	NA	NA	NA	FALSE	NA
Aurkb	NA	NA	NA	FALSE	NA
Alox12b	NA	NA	NA	FALSE	NA
Tnk1	NA	NA	NA	FALSE	NA
Tm4sf5	NA	NA	NA	FALSE	NA
Nlrp1a	NA	NA	NA	FALSE	NA
Nlrp1b	NA	NA	NA	FALSE	NA
Spns3	NA	NA	NA	FALSE	NA
Aspa	NA	NA	NA	FALSE	NA
Gm10392	NA	NA	NA	FALSE	NA
Adap2	NA	NA	NA	FALSE	NA
Ccl11	NA	NA	NA	FALSE	NA
Tmem132e	NA	NA	NA	FALSE	NA
Fndc8	NA	NA	NA	FALSE	NA
Slfn9	NA	NA	NA	FALSE	NA
Slfn1	NA	NA	NA	FALSE	NA
Slfn4	NA	NA	NA	FALSE	NA
Slfn3	NA	NA	NA	FALSE	NA
Gas2l2	NA	NA	NA	FALSE	NA
Mmp28	NA	NA	NA	FALSE	NA
Heatr9	NA	NA	NA	FALSE	NA
1700125H20Rik	NA	NA	NA	FALSE	NA
Nog	NA	NA	NA	FALSE	NA
Ankfn1	NA	NA	NA	FALSE	NA
Wfikkn2	NA	NA	NA	FALSE	NA
Spata20	NA	NA	NA	FALSE	NA
Cdc34b	NA	NA	NA	FALSE	NA
Dlx4	NA	NA	NA	FALSE	NA
Igf2bp1	NA	NA	NA	FALSE	NA
Hoxb4	NA	NA	NA	FALSE	NA
Hoxb3	NA	NA	NA	FALSE	NA
Tbx21	NA	NA	NA	FALSE	NA
4933428G20Rik	NA	NA	NA	FALSE	NA
Plxdc1	NA	NA	NA	FALSE	NA
Grb7	NA	NA	NA	FALSE	NA
Ikzf3	NA	NA	NA	FALSE	NA
Tns4	NA	NA	NA	FALSE	NA
Ccr7	NA	NA	NA	FALSE	NA
Krt25	NA	NA	NA	FALSE	NA
Krt26	NA	NA	NA	FALSE	NA
Krt12	NA	NA	NA	FALSE	NA
Krt20	NA	NA	NA	FALSE	NA
Krtap16-1	NA	NA	NA	FALSE	NA
Krt36	NA	NA	NA	FALSE	NA
Krt15	NA	NA	NA	FALSE	NA
Krt19	NA	NA	NA	FALSE	NA
Fkbp10	NA	NA	NA	FALSE	NA
Kcnh4	NA	NA	NA	FALSE	NA
Hcrt	NA	NA	NA	FALSE	NA
Cd300lg	NA	NA	NA	FALSE	NA
BC030867	NA	NA	NA	FALSE	NA
Asb16	NA	NA	NA	FALSE	NA
Kif18b	NA	NA	NA	FALSE	NA
Rprml	NA	NA	NA	FALSE	NA
Itgb3	NA	NA	NA	FALSE	NA
March10	NA	NA	NA	FALSE	NA
Prr29	NA	NA	NA	FALSE	NA
Fam20a	NA	NA	NA	FALSE	NA
Cd300lb	NA	NA	NA	FALSE	NA
Cd300ld	NA	NA	NA	FALSE	NA
Otop2	NA	NA	NA	FALSE	NA
Tmc8	NA	NA	NA	FALSE	NA
Cep295nl	NA	NA	NA	FALSE	NA
C1qtnf1	NA	NA	NA	FALSE	NA
Card14	NA	NA	NA	FALSE	NA
Gcgr	NA	NA	NA	FALSE	NA
Ppp1r27	NA	NA	NA	FALSE	NA
Notum	NA	NA	NA	FALSE	NA
Cbr2	NA	NA	NA	FALSE	NA
Uts2r	NA	NA	NA	FALSE	NA
Akr1c14	NA	NA	NA	FALSE	NA
AC123052.1	NA	NA	NA	FALSE	NA
9330159N22Rik	NA	NA	NA	FALSE	NA
Actn2	NA	NA	NA	FALSE	NA
Nid1	NA	NA	NA	FALSE	NA
AC154511.1	NA	NA	NA	FALSE	NA
AC173210.1	NA	NA	NA	FALSE	NA
A530058O07Rik	NA	NA	NA	FALSE	NA
AC154386.1	NA	NA	NA	FALSE	NA
Sfrp4	NA	NA	NA	FALSE	NA
Gpr141	NA	NA	NA	FALSE	NA
Aoah	NA	NA	NA	FALSE	NA
Olfr1535	NA	NA	NA	FALSE	NA
Hist1h4k	NA	NA	NA	FALSE	NA
Hist1h2bn	NA	NA	NA	FALSE	NA
AL590614.2	NA	NA	NA	FALSE	NA
Vmn1r203	NA	NA	NA	FALSE	NA
Irf4	NA	NA	NA	FALSE	NA
Foxf2	NA	NA	NA	FALSE	NA
Mylk4	NA	NA	NA	FALSE	NA
Serpinb1a	NA	NA	NA	FALSE	NA
Serpinb6b	NA	NA	NA	FALSE	NA
AC121942.3	NA	NA	NA	FALSE	NA
F13a1	NA	NA	NA	FALSE	NA
Ofcc1	NA	NA	NA	FALSE	NA
Adtrp	NA	NA	NA	FALSE	NA
Edn1	NA	NA	NA	FALSE	NA
Syk	NA	NA	NA	FALSE	NA
Cdhr2	NA	NA	NA	FALSE	NA
Rgs14	NA	NA	NA	FALSE	NA
AC159195.3	NA	NA	NA	FALSE	NA
AC154755.2	NA	NA	NA	FALSE	NA
Ctla2b	NA	NA	NA	FALSE	NA
Cts3	NA	NA	NA	FALSE	NA
Zfp808	NA	NA	NA	FALSE	NA
Slc35d2	NA	NA	NA	FALSE	NA
Cntnap3	NA	NA	NA	FALSE	NA
Olfr466	NA	NA	NA	FALSE	NA
Adamts16	NA	NA	NA	FALSE	NA
Irx4	NA	NA	NA	FALSE	NA
Slc6a19	NA	NA	NA	FALSE	NA
Nkd2	NA	NA	NA	FALSE	NA
Slc9a3	NA	NA	NA	FALSE	NA
Gpr150	NA	NA	NA	FALSE	NA
Hapln1	NA	NA	NA	FALSE	NA
Atp6ap1l	NA	NA	NA	FALSE	NA
Ckmt2	NA	NA	NA	FALSE	NA
Iqgap2	NA	NA	NA	FALSE	NA
Tmem171	NA	NA	NA	FALSE	NA
Htr1a	NA	NA	NA	FALSE	NA
Il31ra	NA	NA	NA	FALSE	NA
Gm10735	NA	NA	NA	FALSE	NA
Gzma	NA	NA	NA	FALSE	NA
Gzmk	NA	NA	NA	FALSE	NA
BC067074	NA	NA	NA	FALSE	NA
Fst	NA	NA	NA	FALSE	NA
BC147527	NA	NA	NA	FALSE	NA
Slc7a15	NA	NA	NA	FALSE	NA
Sdc1	NA	NA	NA	FALSE	NA
CT025710.1	NA	NA	NA	FALSE	NA
Ntsr2	NA	NA	NA	FALSE	NA
Kcnf1	NA	NA	NA	FALSE	NA
Gm5953	NA	NA	NA	FALSE	NA
Gm10479	NA	NA	NA	FALSE	NA
Gm10330	NA	NA	NA	FALSE	NA
Cdhr3	NA	NA	NA	FALSE	NA
Efcab10	NA	NA	NA	FALSE	NA
Twist1	NA	NA	NA	FALSE	NA
Agmo	NA	NA	NA	FALSE	NA
CT025577.1	NA	NA	NA	FALSE	NA
CT009504.1	NA	NA	NA	FALSE	NA
AC156636.1	NA	NA	NA	FALSE	NA
Gm43517	NA	NA	NA	FALSE	NA
Npas3	NA	NA	NA	FALSE	NA
Nkx2-1	NA	NA	NA	FALSE	NA
Slc25a21	NA	NA	NA	FALSE	NA
Sstr1	NA	NA	NA	FALSE	NA
AC164164.2	NA	NA	NA	FALSE	NA
Lrr1	NA	NA	NA	FALSE	NA
Abhd12b	NA	NA	NA	FALSE	NA
Lrrc9	NA	NA	NA	FALSE	NA
Ppp1r36	NA	NA	NA	FALSE	NA
Papln	NA	NA	NA	FALSE	NA
Acot3	NA	NA	NA	FALSE	NA
Ltbp2	NA	NA	NA	FALSE	NA
Batf	NA	NA	NA	FALSE	NA
Ism2	NA	NA	NA	FALSE	NA
Gm37980	NA	NA	NA	FALSE	NA
AC125487.2	NA	NA	NA	FALSE	NA
AC122317.3	NA	NA	NA	FALSE	NA
Kcnk10	NA	NA	NA	FALSE	NA
5330409N07Rik	NA	NA	NA	FALSE	NA
AC125409.3	NA	NA	NA	FALSE	NA
4930556H04Rik	NA	NA	NA	FALSE	NA
AC126262.1	NA	NA	NA	FALSE	NA
Fbln5	NA	NA	NA	FALSE	NA
Fam181a	NA	NA	NA	FALSE	NA
Serpina3b	NA	NA	NA	FALSE	NA
Serpina3f	NA	NA	NA	FALSE	NA
Bdkrb2	NA	NA	NA	FALSE	NA
Bcl11b	NA	NA	NA	FALSE	NA
Rtl1	NA	NA	NA	FALSE	NA
A230065H16Rik	NA	NA	NA	FALSE	NA
Gm266	NA	NA	NA	FALSE	NA
Aspg	NA	NA	NA	FALSE	NA
Kif26a	NA	NA	NA	FALSE	NA
Gm38123	NA	NA	NA	FALSE	NA
Zbtb42	NA	NA	NA	FALSE	NA
Gpr132	NA	NA	NA	FALSE	NA
Tex22	NA	NA	NA	FALSE	NA
Igha	NA	NA	NA	FALSE	NA
Ighg2c	NA	NA	NA	FALSE	NA
Ighd	NA	NA	NA	FALSE	NA
Ccdc152	NA	NA	NA	FALSE	NA
Plcxd3	NA	NA	NA	FALSE	NA
Gdnf	NA	NA	NA	FALSE	NA
Gm37310	NA	NA	NA	FALSE	NA
Capsl	NA	NA	NA	FALSE	NA
Prlr	NA	NA	NA	FALSE	NA
Npr3	NA	NA	NA	FALSE	NA
F830212C03Rik	NA	NA	NA	FALSE	NA
AC124561.2	NA	NA	NA	FALSE	NA
AC130219.1	NA	NA	NA	FALSE	NA
Dnah5	NA	NA	NA	FALSE	NA
Kcns2	NA	NA	NA	FALSE	NA
AC158986.1	NA	NA	NA	FALSE	NA
Snx31	NA	NA	NA	FALSE	NA
Dcstamp	NA	NA	NA	FALSE	NA
Dpys	NA	NA	NA	FALSE	NA
Trhr	NA	NA	NA	FALSE	NA
Klhl38	NA	NA	NA	FALSE	NA
Fer1l6	NA	NA	NA	FALSE	NA
A1bg	NA	NA	NA	FALSE	NA
Myc	NA	NA	NA	FALSE	NA
Lrrc6	NA	NA	NA	FALSE	NA
Tg	NA	NA	NA	FALSE	NA
Kcnk9	NA	NA	NA	FALSE	NA
Gpr20	NA	NA	NA	FALSE	NA
Gm6569	NA	NA	NA	FALSE	NA
Slurp1	NA	NA	NA	FALSE	NA
Lypd2	NA	NA	NA	FALSE	NA
Cyp11b1	NA	NA	NA	FALSE	NA
Ly6i	NA	NA	NA	FALSE	NA
Ly6c2	NA	NA	NA	FALSE	NA
EPPK1	NA	NA	NA	FALSE	NA
Mb	NA	NA	NA	FALSE	NA
Apol9a	NA	NA	NA	FALSE	NA
Apol11b	NA	NA	NA	FALSE	NA
Csf2rb2	NA	NA	NA	FALSE	NA
Sstr3	NA	NA	NA	FALSE	NA
Baiap2l2	NA	NA	NA	FALSE	NA
Grap2	NA	NA	NA	FALSE	NA
Fam83f	NA	NA	NA	FALSE	NA
Mei1	NA	NA	NA	FALSE	NA
Cyp2d26	NA	NA	NA	FALSE	NA
A4galt	NA	NA	NA	FALSE	NA
Mpped1	NA	NA	NA	FALSE	NA
Wnt7b	NA	NA	NA	FALSE	NA
Odf3b	NA	NA	NA	FALSE	NA
Acr	NA	NA	NA	FALSE	NA
Gm37304	NA	NA	NA	FALSE	NA
Slc38a4	NA	NA	NA	FALSE	NA
Rapgef3	NA	NA	NA	FALSE	NA
Dnajc22	NA	NA	NA	FALSE	NA
Aqp2	NA	NA	NA	FALSE	NA
Aqp6	NA	NA	NA	FALSE	NA
Gm17349	NA	NA	NA	FALSE	NA
Galnt6	NA	NA	NA	FALSE	NA
Krt71	NA	NA	NA	FALSE	NA
Krt77	NA	NA	NA	FALSE	NA
Itgb7	NA	NA	NA	FALSE	NA
Sp7	NA	NA	NA	FALSE	NA
Glycam1	NA	NA	NA	FALSE	NA
Mefv	NA	NA	NA	FALSE	NA
Tekt5	NA	NA	NA	FALSE	NA
Ciita	NA	NA	NA	FALSE	NA
Snai2	NA	NA	NA	FALSE	NA
Efcab1	NA	NA	NA	FALSE	NA
Spag6l	NA	NA	NA	FALSE	NA
Aifm3	NA	NA	NA	FALSE	NA
Tbx1	NA	NA	NA	FALSE	NA
Gm42870	NA	NA	NA	FALSE	NA
Thpo	NA	NA	NA	FALSE	NA
Liph	NA	NA	NA	FALSE	NA
St6gal1	NA	NA	NA	FALSE	NA
Masp1	NA	NA	NA	FALSE	NA
Trp63	NA	NA	NA	FALSE	NA
Cldn1	NA	NA	NA	FALSE	NA
Atp13a4	NA	NA	NA	FALSE	NA
Muc4	NA	NA	NA	FALSE	NA
Gm36028	NA	NA	NA	FALSE	NA
Pla1a	NA	NA	NA	FALSE	NA
Gm26381	NA	NA	NA	FALSE	NA
Sidt1	NA	NA	NA	FALSE	NA
Cd200r1	NA	NA	NA	FALSE	NA
Cd200r4	NA	NA	NA	FALSE	NA
Cd96	NA	NA	NA	FALSE	NA
Dppa2	NA	NA	NA	FALSE	NA
Tmem45a	NA	NA	NA	FALSE	NA
Olfr178	NA	NA	NA	FALSE	NA
Epha6	NA	NA	NA	FALSE	NA
Htr1f	NA	NA	NA	FALSE	NA
Gm31258	NA	NA	NA	FALSE	NA
Gm38071	NA	NA	NA	FALSE	NA
9430053O09Rik	NA	NA	NA	FALSE	NA
Gm36963	NA	NA	NA	FALSE	NA
9530003O04Rik	NA	NA	NA	FALSE	NA
Gm37694	NA	NA	NA	FALSE	NA
Cyyr1	NA	NA	NA	FALSE	NA
Krtap13-1	NA	NA	NA	FALSE	NA
Krtap16-3	NA	NA	NA	FALSE	NA
Kcnj6	NA	NA	NA	FALSE	NA
Erg	NA	NA	NA	FALSE	NA
Bace2	NA	NA	NA	FALSE	NA
Mx1	NA	NA	NA	FALSE	NA
Sytl3	NA	NA	NA	FALSE	NA
1700010I14Rik	NA	NA	NA	FALSE	NA
Slc22a1	NA	NA	NA	FALSE	NA
Has1	NA	NA	NA	FALSE	NA
Fpr1	NA	NA	NA	FALSE	NA
Fpr2	NA	NA	NA	FALSE	NA
Prss41	NA	NA	NA	FALSE	NA
Prss32	NA	NA	NA	FALSE	NA
Ccdc154	NA	NA	NA	FALSE	NA
Mslnl	NA	NA	NA	FALSE	NA
Msln	NA	NA	NA	FALSE	NA
Gm20683	NA	NA	NA	FALSE	NA
Rhbdl1	NA	NA	NA	FALSE	NA
Neurl1b	NA	NA	NA	FALSE	NA
4930539E08Rik	NA	NA	NA	FALSE	NA
Tmem217	NA	NA	NA	FALSE	NA
Umodl1	NA	NA	NA	FALSE	NA
Notch3	NA	NA	NA	FALSE	NA
Pglyrp2	NA	NA	NA	FALSE	NA
Cyp4f15	NA	NA	NA	FALSE	NA
Cyp4f14	NA	NA	NA	FALSE	NA
Gm15821	NA	NA	NA	FALSE	NA
H2-Ob	NA	NA	NA	FALSE	NA
Tnxb	NA	NA	NA	FALSE	NA
Ly6g6c	NA	NA	NA	FALSE	NA
Ly6g6d	NA	NA	NA	FALSE	NA
Ly6g6e	NA	NA	NA	FALSE	NA
Tnf	NA	NA	NA	FALSE	NA
H2-Q10	NA	NA	NA	FALSE	NA
Dpcr1	NA	NA	NA	FALSE	NA
H2-T10	NA	NA	NA	FALSE	NA
2410137M14Rik	NA	NA	NA	FALSE	NA
Olfr110	NA	NA	NA	FALSE	NA
Olfr111	NA	NA	NA	FALSE	NA
Ptchd4	NA	NA	NA	FALSE	NA
Opn5	NA	NA	NA	FALSE	NA
Adgrf5	NA	NA	NA	FALSE	NA
Clic5	NA	NA	NA	FALSE	NA
Mymx	NA	NA	NA	FALSE	NA
1700001C19Rik	NA	NA	NA	FALSE	NA
AI661453	NA	NA	NA	FALSE	NA
Mdfi	NA	NA	NA	FALSE	NA
A530064D06Rik	NA	NA	NA	FALSE	NA
Treml1	NA	NA	NA	FALSE	NA
Daam2	NA	NA	NA	FALSE	NA
Kif6	NA	NA	NA	FALSE	NA
Gm6934	NA	NA	NA	FALSE	NA
Gm37593	NA	NA	NA	FALSE	NA
Gm37266	NA	NA	NA	FALSE	NA
Gm37176	NA	NA	NA	FALSE	NA
Kcnh8	NA	NA	NA	FALSE	NA
Slc5a7	NA	NA	NA	FALSE	NA
Plin4	NA	NA	NA	FALSE	NA
Lrg1	NA	NA	NA	FALSE	NA
1700061G19Rik	NA	NA	NA	FALSE	NA
Cd70	NA	NA	NA	FALSE	NA
Tmem232	NA	NA	NA	FALSE	NA
Lama1	NA	NA	NA	FALSE	NA
L3mbtl4	NA	NA	NA	FALSE	NA
Ltbp1	NA	NA	NA	FALSE	NA
Six2	NA	NA	NA	FALSE	NA
Gm10309	NA	NA	NA	FALSE	NA
Kcnk12	NA	NA	NA	FALSE	NA
Ston1	NA	NA	NA	FALSE	NA
Gtf2a1l	NA	NA	NA	FALSE	NA
Gm10308	NA	NA	NA	FALSE	NA
Lama3	NA	NA	NA	FALSE	NA
Psma8	NA	NA	NA	FALSE	NA
Dsg2	NA	NA	NA	FALSE	NA
Rnf125	NA	NA	NA	FALSE	NA
Mep1b	NA	NA	NA	FALSE	NA
Mocos	NA	NA	NA	FALSE	NA
Tslp	NA	NA	NA	FALSE	NA
Gfra3	NA	NA	NA	FALSE	NA
Pcdha2	NA	NA	NA	FALSE	NA
Pcdha5	NA	NA	NA	FALSE	NA
Pcdha6	NA	NA	NA	FALSE	NA
Pcdha7	NA	NA	NA	FALSE	NA
Pcdha8	NA	NA	NA	FALSE	NA
Pcdhac1	NA	NA	NA	FALSE	NA
Pcdh12	NA	NA	NA	FALSE	NA
Spinkl	NA	NA	NA	FALSE	NA
Lox	NA	NA	NA	FALSE	NA
Sncaip	NA	NA	NA	FALSE	NA
Gm34073	NA	NA	NA	FALSE	NA
1700011I03Rik	NA	NA	NA	FALSE	NA
Slc27a6	NA	NA	NA	FALSE	NA
Chsy3	NA	NA	NA	FALSE	NA
Gm4841	NA	NA	NA	FALSE	NA
F830016B08Rik	NA	NA	NA	FALSE	NA
Iigp1	NA	NA	NA	FALSE	NA
Arhgef37	NA	NA	NA	FALSE	NA
Sh3tc2	NA	NA	NA	FALSE	NA
Htr4	NA	NA	NA	FALSE	NA
Spink7	NA	NA	NA	FALSE	NA
Atp8b1	NA	NA	NA	FALSE	NA
Pmaip1	NA	NA	NA	FALSE	NA
Mppe1	NA	NA	NA	FALSE	NA
Impa2	NA	NA	NA	FALSE	NA
Cidea	NA	NA	NA	FALSE	NA
Gm24845	NA	NA	NA	FALSE	NA
Ccdc68	NA	NA	NA	FALSE	NA
Mro	NA	NA	NA	FALSE	NA
Gm9925	NA	NA	NA	FALSE	NA
Ska1	NA	NA	NA	FALSE	NA
Gm7276	NA	NA	NA	FALSE	NA
Loxhd1	NA	NA	NA	FALSE	NA
Pstpip2	NA	NA	NA	FALSE	NA
Nfatc1	NA	NA	NA	FALSE	NA
Cd226	NA	NA	NA	FALSE	NA
Aldh3b3	NA	NA	NA	FALSE	NA
Acy3	NA	NA	NA	FALSE	NA
Gstp3	NA	NA	NA	FALSE	NA
Tsga10ip	NA	NA	NA	FALSE	NA
Kcnk7	NA	NA	NA	FALSE	NA
Cdca5	NA	NA	NA	FALSE	NA
Slc22a12	NA	NA	NA	FALSE	NA
Catsperz	NA	NA	NA	FALSE	NA
Kcnk4	NA	NA	NA	FALSE	NA
Plcb3	NA	NA	NA	FALSE	NA
Lgals12	NA	NA	NA	FALSE	NA
Ms4a1	NA	NA	NA	FALSE	NA
Ms4a14	NA	NA	NA	FALSE	NA
Ms4a4a	NA	NA	NA	FALSE	NA
Ms4a4c	NA	NA	NA	FALSE	NA
Gm8369	NA	NA	NA	FALSE	NA
Fam111a	NA	NA	NA	FALSE	NA
1700028P14Rik	NA	NA	NA	FALSE	NA
Pgm5	NA	NA	NA	FALSE	NA
Glis3	NA	NA	NA	FALSE	NA
Pdcd1lg2	NA	NA	NA	FALSE	NA
Mlana	NA	NA	NA	FALSE	NA
Lipo2	NA	NA	NA	FALSE	NA
Fas	NA	NA	NA	FALSE	NA
Ch25h	NA	NA	NA	FALSE	NA
Ifit1bl1	NA	NA	NA	FALSE	NA
Htr7	NA	NA	NA	FALSE	NA
Cep55	NA	NA	NA	FALSE	NA
Cyp2c55	NA	NA	NA	FALSE	NA
Dntt	NA	NA	NA	FALSE	NA
Cyp2c44	NA	NA	NA	FALSE	NA
Pax2	NA	NA	NA	FALSE	NA
Fgf8	NA	NA	NA	FALSE	NA
Calhm2	NA	NA	NA	FALSE	NA
Tectb	NA	NA	NA	FALSE	NA
Nrap	NA	NA	NA	FALSE	NA
Plekhs1	NA	NA	NA	FALSE	NA
Afap1l2	NA	NA	NA	FALSE	NA
Pnliprp2	NA	NA	NA	FALSE	NA
Vax1	NA	NA	NA	FALSE	NA
Emx2	NA	NA	NA	FALSE	NA
Prlhr	NA	NA	NA	FALSE	NA
mt-Ta	NA	NA	NA	FALSE	NA
mt-Tn	NA	NA	NA	FALSE	NA
Rom1	5415.93	4	0	FALSE	0
Rcvrn	3236.27	4	0	FALSE	0
Ddx5	2686.25	4	0	FALSE	0
Tma7	2565.1	4	0	FALSE	0
Tulp1	2305.8	4	0	FALSE	0
Sag	2185.17	4	0	FALSE	0
Aipl1	1966.07	4	0	FALSE	0
Rps29	1816.88	4	0	FALSE	0
Pkm	1764.05	4	0	FALSE	0
Pex5l	1745.73	4	0	FALSE	0
Prcd	1731.58	4	0	FALSE	0
Vtn	1629.42	4	0	FALSE	0
Rps8	1483.14	4	0	FALSE	0
Ubb	1412.55	4	0	FALSE	0
Cst3	1401.67	4	0	FALSE	0
Rtbdn	1362.45	4	0	FALSE	0
Rp1	1328.37	4	0	FALSE	0
Gnb5	1324.35	4	0	FALSE	0
Pde6b	1284.14	4	0	FALSE	0
Ldha	1271.26	4	0	FALSE	0
Rpl9	1253.51	4	0	FALSE	0
Rpl21	1248.04	4	0	FALSE	0
Hmgn1	1171.85	4	0	FALSE	0
Slc6a6	1164.67	4	0	FALSE	0
Gapdh	1160.01	4	0	FALSE	0
Stx3	1106.69	4	0	FALSE	0
Rpl10a	1080.58	4	0	FALSE	0
Agpat3	1072.71	4	0	FALSE	0
Ybx1	1044.62	4	0	FALSE	0
Rpl8	1041.2	4	0	FALSE	0
Ndufa4	1010.96	4	0	FALSE	0
Rbm39	1006.36	4	0	FALSE	0
Rpl6	1004.16	4	0	FALSE	0
Ybx3	971.502	4	0	FALSE	0
Rpl30	960.099	4	0	FALSE	0
Impdh1	956.631	4	0	FALSE	0
Rorb	920.34	4	0	FALSE	0
Rpl37	906.674	4	0	FALSE	0
Nxnl2	906.614	4	0	FALSE	0
[truncated: 16,686 more rows]
