# Supplementary material for: Single-cell RNA sequencing of the retina in a model of retinitis pigmentosa reveals early responses to degeneration in rods and cones
Source: BMC Biol. 2022 Apr 12;20:86. doi: 10.1186/s12915-022-01280-9 (PMC9006580; doi:10.1186/s12915-022-01280-9)
Supplement: Supplementary file 8 — Additional file 8. In silico position weight matrix analysis on transcripts differentially expressed in early degeneration. To determine which transcription factors might be associated with significantly differentially expressed transcripts identified in the early differential gene expression analysis (Additional file 2), we used Enrichr to perform an in silico search for sequence motifs representing transcription factor binding sites in the promoter region (-2000 to + 500 bp of the transcriptional start site) of these genes. The Overlap column refers to the number of genes in the input list (differentially regulated genes; numerator) compared to all genes in the database (denominator) that contain the transcription factor binding motif. P-values were calculated with Fisher’s exact test, and adjusted with the Benjamini-Hochberg method. The Combined Score is log(p-value)*z-score, where z-score is the deviation from the expected rank calculated from many random gene lists [57, 112]. [file 12915_2022_1280_MOESM8_ESM.xlsx]

## Sheet: TableS6
Term	Overlap	P-value	Adjusted P-value	Combined Score	Genes		Columns
EGR1 (mouse)	35/1617	0.000162048	0.0264139	16.644	CLTC;SLC1A2;ADCY1;ATP1A1;GLS;MLLT6;NEURL1A;RIMS2;FTL1;MAPK8;SERTAD2;PSAP;SLC16A6;ME1;GSE1;FAM3C;MEF2D;ATP9A;EGR1;AGTPBP1;GADD45B;PLEKHA1;KCNB1;HEG1;PRRC2B;PDIA5;GNG13;1810037I17RIK;NIN;PDE10A;MORF4L2;MPPED2;DMXL2;UNC119;CD47		Term	Transcription factor whose motif is being searched for
SP1 (mouse)	47/2360	8.06783e-05	0.0263011	16.5376	HSP90AB1;ZFAND5;MSI1;ENO1;ADCY1;ZFP36L2;GLS;IPO5;HK1;MLLT6;NEURL1A;RIMS2;MAPK8;SERTAD2;PCBP2;GSE1;BRD9;JUNB;MEF2D;TMSB10;SLC38A2;SOCS7;CAMK2G;ATP9A;BRD2;HSPA8;HSP90AA1;AGTPBP1;GRTP1;KCNB1;HEG1;ATP11A;ATP2B1;PRRC2B;GNG13;GPR162;BC005537;NR4A1;ARHGAP10;1810037I17RIK;PDE10A;CROCC;MPPED2;DMXL2;ARHGEF2;TRIB1;PPIA		Overlap	Numerator: Number of genes in input list with the transcription factor motif, Denominator: all possible target genes for the transcription factor in the database
INSM1 (human)	2/35	0.0597457	0.846831	14.1858	BRD2;PRRC2A		P-value	Calculated using Fisher's exact test
RREB1 (human)	2/35	0.0597457	0.811546	14.1858	BRD2;PRRC2A		Adjusted p-value	Multiple hypothesis corrected p-value using the Benjamini-Hochberg method
CTCF (human)	2/35	0.0597457	0.779084	14.1858	BRD2;PRRC2A		Combined Score	log (p-value) * z-score, where z-score is deviation from expected rank, calculated from many random gene lists.
REST (human)	2/35	0.0597457	0.74912	14.1858	BRD2;PRRC2A		Genes	Genes that contain the transcription factor motif in their promoter (-2000:+500 bp of transcription start site)
NHLH1 (human)	2/35	0.0597457	0.721374	14.1858	BRD2;PRRC2A
RXR::RAR DR5 (human)	2/35	0.0597457	0.695611	14.1858	BRD2;PRRC2A
RXRA::VDR (human)	2/35	0.0597457	0.671624	14.1858	BRD2;PRRC2A
PLAG1 (human)	2/35	0.0597457	0.649237	14.1858	BRD2;PRRC2A
NR1H2::RXRA (human)	2/35	0.0597457	0.628294	14.1858	BRD2;PRRC2A
MYC::MAX (human)	2/37	0.0659067	0.596822	12.9516	BRD2;PRRC2A
MIZF (human)	2/37	0.0659067	0.580692	12.9516	BRD2;PRRC2A
IRF1 (human)	2/39	0.0722689	0.588992	11.8711	BRD2;PRRC2A
TLX1::NFIC (human)	2/39	0.0722689	0.574626	11.8711	BRD2;PRRC2A
EWSR1-FLI1 (human)	2/39	0.0722689	0.560945	11.8711	BRD2;PRRC2A
MYOD1 (mouse)	33/1672	0.00126481	0.137443	11.6036	SNAP25;WDR47;PLEKHB1;DOT1L;SLC1A2;LENG8;HBA-A1;AQP1;HK1;RABGEF1;MAPK8;MAT2A;ERI3;PSAP;GSE1;TNPO1;NXNL1;RGS9;CAMK2G;ATP9A;HEXIM1;DYNC1H1;SLC12A5;GADD45B;KCNB1;ATP2B1;GNG13;GPR162;NR4A1;SYNJ1;CDHR1;GNB3;ARHGEF2
SP3 (mouse)	24/1129	0.00235211	0.191697	11.3358	DDX17;BRD2;CD63;SDC4;HSPA5;KCNB1;PLEKHB1;HBA-A1;ATP1A1;HIF1A;NEURL1A;RABGEF1;GPR162;SON;PDE10A;MAT2A;MADD;PMVK;PSAP;GSE1;GNB3;CPE;SGK1;LGMN
RORA 2 (human)	2/42	0.0821632	0.582287	10.4848	BRD2;PRRC2A
CBEPA (human)	27/1366	0.00349615	0.227949	9.84994	GRAMD1B;PLEKHB1;ATP1A1;AQP1;CPLX3;TSPAN7;DMD;DENND5A;APOE;SEC62;JUNB;IMPG2;DDX17;BRD2;GCKR;GRTP1;PRRC2A;GPR162;PCP4;FNDC4;PLCB4;PDE10A;CDHR1;MADD;SGK1;GAS6;SEC22C
CREM (human)	15/662	0.0088284	0.359757	9.44231	DDX17;SDC4;PTPRN;GUCA1B;IPO5;NR4A1;RPS27;HNRNPH1;PRPH2;MORF4L2;MADD;PMVK;NDUFS2;GAS6;SEC22C
NCOA1 (human)	3/79	0.0609105	0.601721	9.36268	SELENBP1;KLHL29;ZCCHC7
TAL1::TCF3 (human)	2/45	0.092444	0.602735	9.32414	BRD2;PRRC2A
ESR2 (human)	3/80	0.0627749	0.601901	9.14603	BRD2;GPR162;PRRC2A
PBX1 (human)	2/46	0.0959503	0.61333	8.97883	BRD2;PRRC2A
SMAD4 (mouse)	29/1580	0.00697927	0.379207	8.02875	HMGB2;ZDHHC6;MSI1;ADCY1;CLCN3;ZFP36L2;GLS;IPO5;MLLT6;RIMS2;MAPK8;SERTAD2;PCBP2;ME1;GSE1;TNPO1;SLC38A2;SOCS7;CAMK2G;ATP9A;BRD2;HSP90AA1;KCNB1;ATP2B1;PRRC2B;FNDC4;DMXL2;LUC7L3;TRIB1
CBFB (human)	16/774	0.0156073	0.56533	7.57667	BRD2;ZCCHC7;AGTPBP1;STAT3;TIMM44;NR2E3;PDC;ZFP36L2;MLLT6;RIMS2;DLG4;MAB21L1;NMT1;FSCN2;CCNL1;GAS6
GATA1 (human)	44/2679	0.00699424	0.325732	7.18124	GRAMD1B;TTYH1;PTPRN;PLEKHB1;PCDH15;ZDHHC6;GUCA1A;ATP1A1;FGF2;CLU;TOMM20;ELFN1;GLS;AQP1;RIMS2;AKAP11;TNKS2;SERTAD2;DMD;KIFAP3;TNPO1;RGS9;IMPG2;EGR1;RBM17;MEF2C;SLC12A5;STAT3;PRPF4B;TIMM44;ATP11A;SLC25A37;KRT18;FAM161A;DLG4;MORF4L2;CDHR1;DMXL2;ATP6V1B2;SNRNP27;CSPG5;LUC7L3;SGK1;HSPA1B
Mycn (mouse)	1/20	0.204199	0.842646	6.99849	SOCS7
HLF (human)	2/54	0.125246	0.716318	6.77917	BRD2;PRRC2A
IRF9 (human)	2/57	0.136723	0.755451	6.15133	TOMM20;FGF2
TEAD4 (human)	24/1354	0.0201279	0.504747	6.09944	KLHL29;BRD2;DYNC1H1;SNAP25;MEF2C;WDR47;GRTP1;KCNB1;SLC1A2;HMGB2;LENG8;DYNLL1;CLU;MLLT6;RIMS2;MADD;SUSD3;EBPL;MFGE8;JUNB;TMSB10;CTNNAL1;CAMK2G;HSPA1A
PLAU (human)	24/1362	0.0214255	0.498907	5.96662	EGR1;BRD2;SNAP25;HSP90AB1;HSPA5;PLEKHB1;CLTC;STAT3;ZFAND5;DYNLL1;CLCN3;YWHAZ;HK2;WISP1;NR4A1;SLC25A37;RPS27;SON;MORF4L2;ERI3;PMVK;ATP6V1B2;SNRNP27;DMD
Myf (human)	2/58	0.140599	0.751398	5.96033	BRD2;PRRC2A
LOC135440 (human)	6/247	0.0631253	0.587967	5.91264	NR4A1;SNAP25;SLC12A5;FAM161A;CPE;DMD
NFE2 (human)	42/2681	0.0180564	0.490532	5.54066	TTYH1;GLO1;PLEKHB1;GUCA1B;GUCA1A;ENO1;CLU;NR2E3;GABARAP;HK2;AQP1;SELENBP1;GNGT2;RDH12;TNKS2;PMVK;PSAP;CCNL1;CAMK2G;EGR1;DYNC1H1;LIMCH1;GRTP1;KCNB1;TIMM44;ATP11A;YWHAZ;GNG13;GPR162;NR4A1;PLCB4;SON;SYNJ1;DLG4;GNB3;NDUFS2;CD47;ARHGEF2;FSCN2;SGK1;GAS6;HSPA1B
E2F1 (mouse)	47/3056	0.0168479	0.499311	5.5333	HSP90AB1;NDUFA10;SLC1A2;ZDHHC6;MSI1;ADCY1;ZFP36L2;HSP90B1;MLLT6;RIMS2;RABGEF1;FLCN;FTL1;AKAP11;PMVK;GSE1;BRD9;FAM3C;SNCB;TMSB10;CAMK2G;DDX17;EGR1;BRD2;MEF2C;HSP90AA1;WDR37;GRTP1;DNTTIP2;PRPF4B;ATP1B2;BC005537;PCP4;FNDC4;RPS27;SYNJ1;RBP3;MADD;UNC119;LUC7L3;ARHGEF2;FSCN2;TRIB1;MFGE8;SLC25A5;H2-D1;SEC22C
NFKB1 (mouse)	50/3284	0.0162614	0.530121	5.52534	HSP90AB1;NRL;MSI1;FGF2;ELFN1;AQP1;IPO5;RABGEF1;FTL1;XPO6;FAM53B;JUNB;RGS9;HIST1H1C;BRD2;RBM17;PDIA5;RASA2;NDUFS2;ARHGEF2;H2-D1;TTYH1;PCDH15;ATP1A1;CLCN3;NEURL1A;ERI3;PSAP;GSE1;APOE;MEF2D;ATP9A;EGR1;PLEKHA1;HSPA5;GRTP1;KCNB1;STAT3;ATP2B1;PRRC2B;NR4A1;NIN;PDE10A;SYNJ1;DLG4;UNC119;GNB3;EBPL;LGMN;EIF3B
ATF4 (human)	24/1398	0.0280938	0.610571	5.40312	DDX17;BRD2;SNAP25;MEF2C;GCKR;HSP90AB1;GADD45B;STAT3;ZFAND5;CLCN3;YWHAZ;HK2;WISP1;HSP90B1;RIMS2;NR4A1;SLC25A37;FNDC4;RPS27;SON;HNRNPH1;MADD;DMD;KIFAP3
SOX9 (human)	3/105	0.117262	0.682631	5.39546	BRD2;CLCN3;PRRC2A
NFIL3 (human)	2/62	0.156329	0.728044	5.27439	BRD2;PRRC2A
JDP2 (human)	25/1488	0.0316467	0.644802	5.11155	TTYH1;ZFAND5;ADCY1;ATP1A1;CPLX4;CPLX3;RDH12;PCBP2;PMVK;DMD;CCNL1;KIFAP3;TMSB10;BRD2;AGTPBP1;PDE6H;TIMM44;PCP2;FAM161A;MORF4L2;MAB21L1;UNC119;SNRNP27;GNB3;SEC22C
PCBP1 (human)	23/1360	0.0361424	0.693083	4.94731	WDR47;GCKR;SDC4;GRTP1;KCNB1;DOT1L;HMGB2;ADCY1;ATP1A1;YWHAZ;ZFP36L2;MLLT6;RIMS2;TWSG1;PDE10A;SERTAD2;XPO6;CSPG5;TRIB1;JUNB;MEF2D;CTNNAL1;CAMK2G
TCFAP2A (human)	23/1367	0.0379618	0.687531	4.84917	EGR1;WDR47;GCKR;HSP90AA1;GADD45B;DOT1L;HMGB2;MSI1;ADCY1;ATP11A;YWHAZ;ZFP36L2;MLLT6;RIMS2;NR4A1;PLCB4;PDE10A;SLC16A6;BRD9;SGK1;JUNB;MEF2D;SOCS7
TEAD2 (mouse)	26/1591	0.0383648	0.658259	4.69469	ZCCHC7;CLTC;MSI1;ELFN1;ZFP36L2;MLLT6;FTL1;GNGT2;PCBP2;FAM53B;GSE1;SUSD3;MEF2D;BRD2;HSPA8;KCNB1;ATP2B1;PRRC2B;KRT18;PDE10A;DLG4;UNC119;GNB3;NDUFS2;ARHGEF2;TRIB1
ELF3 (human)	24/1488	0.0516778	0.802236	4.21021	CD63;DYNC1H1;WDR47;HSP90AA1;LIMCH1;PDE6G;GUCA1A;ATP11A;AQP1;HK1;MLLT6;SCAMP5;SON;SERTAD2;DLG4;MPPED2;MADD;UNC119;NDUFS2;DMD;ARHGEF2;SGK1;JUNB;CTNNAL1
THRB (human)	31/2034	0.0551652	0.817448	3.89069	TTYH1;PLEKHB1;DOT1L;ZFAND5;NDUFA10;HMGB2;MSI1;GABARAP;PDC;WISP1;HK1;RIMS2;SERTAD2;BRD9;JUNB;SLC38A2;CAMK2G;HEXIM1;KLHL29;EGR1;HEG1;EIF1;GPR162;PLCB4;SYNJ1;NMT1;EBPL;CSPG5;MFGE8;SLC25A5;SEC22C
MEF2A (human)	41/2800	0.0502838	0.819626	3.85755	PTPRN;ZFAND5;PCDH15;HMGB2;HIF1A;PDC;CPLX4;GLS;HK1;RIMS2;FLCN;MAPK8;PAK7;CNGA1;DMD;TNPO1;NXNL1;TMSB10;CTNNAL1;CAMK2G;HIST1H1C;DDX17;BRD2;RBM17;MEF2C;SLC12A5;PLEKHA1;DNTTIP2;ATP2B1;YWHAZ;PRRC2A;KTN1;RPS27;SON;MPPED2;ATP6V1B2;CPE;SGK1;SLC25A5;LGMN;SEC22C
STAT1 (human)	26/1667	0.0608746	0.62016	3.84623	GLO1;DOT1L;PCDH15;ENO1;ATP1A1;TOMM20;PDC;WISP1;RDH12;ME1;CNGA1;DMD;BRD2;HSPA8;WDR37;DNTTIP2;ATP2B1;PRRC2A;KAT2B;SYNJ1;MORF4L2;EBPL;TRIB1;MFGE8;SLC25A5;HSPA1B
NR5A1 (mouse)	17/1020	0.0734087	0.543892	3.83511	GCKR;PLEKHA1;FGF2;PRRC2A;KAT2B;NR4A1;FLCN;FTL1;FNDC4;RBP3;CDHR1;CROCC;CPE;CCNL1;GAS6;TMSB10;ATP9A
SND1 (human)	23/1473	0.0744826	0.539585	3.573	SNAP25;MEF2C;GCKR;KCNB1;PLEKHB1;DOT1L;HMGB2;ENO1;HIF1A;GABARAP;AQP1;IPO5;NR4A1;FLCN;FNDC4;DMXL2;UNC119;SNRNP27;CD47;ARHGEF2;RGS9;SOCS7;CAMK2G
JUN (mouse)	26/1699	0.0727375	0.551452	3.53374	SNAP25;HSP90AB1;NDUFA10;SLC1A2;CLCN3;HK2;WISP1;SCAMP5;RABGEF1;RHOT2;FTL1;XPO6;PMVK;CNGA1;CCNL1;SEC62;SNCB;ARGLU1;CTNNAL1;IER2;STAT3;RUNDC3A;PRRC2A;CPE;TRIB1;HSPA1A
NFYA (human)	37/2549	0.0683759	0.571553	3.43094	TTYH1;GLO1;CLTC;HMGB2;CLCN3;TOMM20;GABARAP;LRRC2;HK2;IPO5;HSP90B1;ERI3;PSAP;SUSD3;BRD9;DMD;KIFAP3;TNPO1;RGS9;SOCS7;HIST1H1C;BRD2;HSPA8;MEF2C;SLC12A5;H3F3B;HSPA5;DNTTIP2;PCP4;RPS27;SON;MORF4L2;CDHR1;NMT1;EBPL;HSPA1B;LGMN
TP53 (human)	41/2866	0.0676555	0.580413	3.3947	GLO1;ZFAND5;HMGB2;ATP1A1;FGF2;TOMM20;GABARAP;CPLX4;RABGEF1;AKAP11;RDH12;ERI3;PMVK;PSAP;KIFAP3;TMSB10;SOCS7;CAMK2G;EGR1;BRD2;WDR37;H3F3B;TIMM44;ATP1B2;PDIA5;PRRC2A;EIF1;FNDC4;RPS27;SON;SYNJ1;MADD;DMXL2;EBPL;NDUFS2;ARHGEF2;TRIB1;GAS6;C2CD2L;SEC22C;CNGB1
NR4A2 (human)	2/79	0.225987	0.856647	3.31741	BRD2;PRRC2A
LEF1 (mouse)	26/1730	0.0856829	0.594311	3.25353	GUCA1B;GUCA1A;CPLX4;HK2;HSP90B1;SCAMP5;SELENBP1;PCBP2;FAM53B;GSE1;RGS9;BRD2;HSP90AA1;SLC12A5;GRTP1;PRPF4B;PRRC2A;NIN;RPS27;MORF4L2;CDHR1;MPPED2;MADD;SNRNP27;CPE;FSCN2
RELA (mouse)	25/1656	0.0873604	0.593323	3.2424	SNAP25;HSP90AB1;CLTC;NDUFA10;ZDHHC6;ADCY1;NR2E3;HK2;FLCN;SERTAD2;PMVK;CCNL1;MEF2D;EGR1;BRD2;BC027072;STAT3;ATP2B1;PRRC2A;NIN;DLG4;RASA2;GNB3;CPE;H2-D1
MYC (human)	20/1302	0.104039	0.652248	3.0627	BRD2;AGTPBP1;GADD45B;PCDH15;SLC1A2;TIMM44;ENO1;CLCN3;ELFN1;GABARAP;WISP1;CPLX3;HSP90B1;SELENBP1;RHOT2;RPS27;CROCC;FAM3C;MFGE8;GAS6
WT1 (human)	38/2689	0.0887505	0.590462	3.01549	PTPRN;PLEKHB1;DOT1L;ZFAND5;HMGB2;ADCY1;CLU;NR2E3;ZFP36L2;WISP1;MLLT6;RIMS2;AKAP11;PCBP2;SLC16A6;CNGA1;DMD;JUNB;NXNL1;CAMK2G;KLHL29;EGR1;HSP90AA1;GADD45B;GRTP1;KCNB1;ATP11A;DYNLL1;RUNDC3A;YWHAZ;PRRC2A;RPS27;PDE10A;RBP3;LUC7L3;SGK1;HSPA1B;CNGB1
NFE2L2 (human)	2/84	0.246956	0.865673	2.93381	BRD2;PRRC2A
REPIN1 (human)	22/1466	0.109408	0.6605	2.92556	SNAP25;MEF2C;HSP90AB1;KCNB1;HEG1;DYNLL1;FGF2;YWHAZ;GNG13;FLCN;MAPK8;PDE10A;MAB21L1;MADD;UNC119;LUC7L3;BRD9;CCNL1;JUNB;TMSB10;PPIA;EIF3B
RELB (human)	22/1469	0.111125	0.65867	2.89904	DDX17;BRD2;CD63;GCKR;KCNB1;HMGB2;ELFN1;RIMS2;FNDC4;DLG4;MAB21L1;NMT1;CNGA1;EBPL;NDUFS2;ARHGEF2;CCNL1;GAS6;TMSB10;CAMK2G;C2CD2L;SEC22C
MAX (human)	28/1934	0.107571	0.661666	2.84402	CD63;ZCCHC7;PCDH15;SLC1A2;ENO1;ELFN1;WISP1;CPLX3;HSP90B1;SELENBP1;RHOT2;SERTAD2;TSPAN7;SLC16A6;FAM3C;BRD2;AGTPBP1;GADD45B;STAT3;YWHAZ;PRRC2A;RPS27;HNRNPH1;MORF4L2;MADD;CD47;TRIB1;GAS6
ATF1 (human)	5/264	0.182026	0.801897	2.84276	BRD2;ATP6V1B2;DENND5A;PRRC2A;HK1
XBP1 (human)	10/605	0.151832	0.761498	2.74508	RABGEF1;MEF2C;RPS27;AGTPBP1;H3F3B;HSPA5;MORF4L2;DOT1L;FSCN2;ATP1A1
ZNF281 (human)	15/986	0.15349	0.746833	2.51198	WDR47;GRTP1;PLEKHB1;DOT1L;RUNDC3A;YWHAZ;GLS;GNG13;RIMS2;NR4A1;PAK7;SUSD3;TMSB10;CAMK2G;HSPA1A
USF1 (human)	21/1441	0.14293	0.751537	2.49786	BRD2;AGTPBP1;GADD45B;PCDH15;SLC1A2;ENO1;ELFN1;WISP1;PRRC2A;CPLX3;HSP90B1;SELENBP1;RHOT2;RPS27;AKAP11;CROCC;MADD;DMD;FAM3C;GAS6;CAMK2G
TP63 (human)	21/1443	0.144311	0.746753	2.48207	H3F3B;PLEKHA1;PLEKHB1;GUCA1B;ENO1;ATP1A1;DYNLL1;TOMM20;CPLX4;WISP1;RABGEF1;NR4A1;FLCN;RPS27;GNGT2;RDH12;MORF4L2;PCBP2;MFGE8;SNCB;TMSB10
MYOG (mouse)	24/1675	0.140457	0.763148	2.47793	BRD2;HSPA8;GCKR;PLEKHB1;PCDH15;SLC1A2;GUCA1A;ENO1;LRRC2;WISP1;FNDC4;DLG4;XPO6;ERI3;RASA2;GSE1;EBPL;CSPG5;FSCN2;SLC25A5;TMSB10;IMPG2;HIST1H1C;SEC22C
KLF5 (human)	21/1445	0.1457	0.742157	2.46637	HSPA8;WDR47;GADD45B;GRTP1;PDE6G;PRPF4B;RUNDC3A;YWHAZ;GNG13;PRRC2A;KTN1;HSP90B1;RIMS2;FLCN;PLCB4;LUC7L3;JUNB;MEF2D;PPIA;CAMK2G;HSPA1A
STAT5B (human)	20/1379	0.155063	0.732619	2.38176	GRAMD1B;HSPA8;MEF2C;PLEKHB1;ZDHHC6;PRPF4B;ADCY1;CLCN3;FGF2;CLU;TOMM20;FLCN;TNKS2;SERTAD2;DMXL2;ME1;FAM53B;SNRNP27;DMD;KIFAP3
ARNT (human)	19/1303	0.157299	0.712213	2.37626	GRAMD1B;HSPA8;SNAP25;DOT1L;STAT3;ZFAND5;TOMM20;HSP90B1;MLLT6;SELENBP1;PCP4;SON;MORF4L2;MAB21L1;GNB3;CSPG5;DMD;TRIB1;RGS9
SMARCA2 (human)	22/1536	0.153877	0.737706	2.36183	H3F3B;GLO1;PLEKHB1;HMGB2;DNTTIP2;PRPF4B;HIF1A;PRRC2A;HK1;SCAMP5;TWSG1;SON;FAM161A;SYNJ1;MORF4L2;CDHR1;EBPL;NDUFS2;DMD;TNPO1;NXNL1;LGMN
HINFP (human)	41/3047	0.136611	0.767847	2.35995	CD63;SNAP25;PCDH15;HMGB2;ZDHHC6;LENG8;MSI1;ATP1A1;GABARAP;AQP1;HSP90B1;HK1;RIMS2;TNKS2;XPO6;SUSD3;DMD;TNPO1;JUNB;CTNNAL1;HIST1H1C;EGR1;HSPA8;MEF2C;PDE6H;GRTP1;KCNB1;YWHAZ;FAM133B;GPR162;NR4A1;TWSG1;PLCB4;PDE10A;MORF4L2;CSPG5;ARHGEF2;FSCN2;GAS6;HSPA1A;SEC22C
YY1 (mouse)	24/1700	0.15681	0.720001	2.3045	DDX17;EGR1;GRAMD1B;HSP90AA1;SLC12A5;H3F3B;TTYH1;HEG1;DOT1L;ATP2B1;PRRC2A;MLLT6;GPR162;BC005537;TWSG1;RHOT2;FTL1;AKAP11;PDE10A;DLG4;0610009B22RIK;GSE1;UNC119;APOE
CREB1 (human)	37/2749	0.152236	0.751953	2.23216	SNAP25;HSP90AB1;TTYH1;PTPRN;ZFAND5;PCDH15;NRL;LENG8;CLCN3;GABARAP;WISP1;SCAMP5;SELENBP1;RABGEF1;MAPK8;PMVK;CNGA1;SUSD3;DENND5A;FAM3C;JUNB;EGR1;AGTPBP1;SLC12A5;GADD45B;STAT3;ATP2B1;NR4A1;SLC25A37;RPS27;SON;SYNJ1;MORF4L2;MAB21L1;CROCC;ATP6V1B2;EIF3B
CBX5 (human)	1/40	0.366847	0.996602	2.20883	MEF2D
ETV4 (human)	20/1403	0.173425	0.774475	2.20046	EGR1;MEF2C;KCNB1;PLEKHB1;ENO1;ATP1A1;YWHAZ;AQP1;MLLT6;FNDC4;RBP3;DLG4;MADD;GNB3;NDUFS2;DMD;GAS6;CAMK2G;HSPA1B;LGMN
Myb (mouse)	26/1902	0.184795	0.803243	2.03362	FGF2;GABARAP;AQP1;RHOT2;MAPK8;MAT2A;GSE1;TNPO1;RGS9;DYNC1H1;LIMCH1;PRPF4B;ATP2B1;RUNDC3A;PRRC2B;PDIA5;BC005537;NR4A1;RPS27;MORF4L2;MAB21L1;CROCC;NDUFS2;PPIA;LGMN;EIF3B
SP4 (human)	1/42	0.381167	0.941367	2.02332	GADD45B
ZNF354C (human)	20/1430	0.195404	0.827296	2.01187	BRD2;ZCCHC7;HSP90AB1;TTYH1;KCNB1;ZFAND5;LENG8;DYNLL1;PRRC2A;SELENBP1;FLCN;MAPK8;PLCB4;TNKS2;MADD;SUSD3;NDUFS2;SEC62;TMSB10;FAIM
Nkx2-5 (mouse)	8/515	0.232054	0.840551	1.99928	RIMS2;HSP90AA1;ME1;GUCA1A;DENND5A;HIF1A;RGS9;C2CD2L
REL (mouse)	24/1752	0.194119	0.832668	1.9785	BRD2;DYNC1H1;SNAP25;PLEKHA1;NRL;MSI1;EIF1;SCAMP5;KAT2B;RHOT2;FTL1;1810037I17RIK;NIN;RPS27;SYNJ1;PCBP2;DMXL2;FAM53B;ARHGEF2;TNPO1;SNCB;TMSB10;RGS9;CAMK2G
ATF2 (human)	21/1517	0.200678	0.838731	1.95884	CD63;MEF2C;WDR37;AGTPBP1;LIMCH1;TTYH1;SH2D1A;DOT1L;NDUFA10;GUCA1A;ATP1A1;ATP2B1;FGF2;CLU;PDIA5;PLCB4;SON;TSPAN7;PMVK;SNRNP27;FAM3C
SMAD3 (human)	1/43	0.388206	0.951541	1.93878	TWSG1
HNRNPK (human)	1/43	0.388206	0.94444	1.93878	MLLT6
SOX10 (mouse)	7/451	0.253094	0.877752	1.87893	SCAMP5;NIN;MAT2A;STAT3;SUSD3;PRPF4B;LRRC2
APEX1 (human)	19/1373	0.216056	0.880427	1.86813	GUCA1B;TIMM44;TOMM20;RUNDC3A;YWHAZ;PDIA5;EIF1;IPO5;HK1;SELENBP1;LARS2;TWSG1;KRT18;PRPH2;NXNL1;TMSB10;RGS9;PPIA;SEC22C
HNF1B (mouse)	1/44	0.395164	0.947232	1.85914	GUCA1A
NFAT2 (human)	19/1376	0.218782	0.859311	1.84881	HSPA8;RBM17;MEF2C;TTYH1;HEG1;PLEKHB1;WISP1;NR4A1;PLCB4;SYNJ1;TNKS2;PRPH2;NMT1;FAM53B;SNRNP27;CPE;DMD;KIFAP3;SGK1
USF1 (mouse)	17/1219	0.22309	0.855616	1.84329	SNAP25;RBM17;PDE6G;PLEKHB1;SLC1A2;NRL;TIMM44;ATP2B1;LRRC2;FAM133B;RHOT2;AKAP11;KRT18;PSAP;SGK1;HSPA1A;FAIM
MYC (mouse)	23/1699	0.216627	0.861224	1.82436	BRD2;HSPA8;SDC4;GADD45B;STAT3;SLC1A2;HIF1A;PDIA5;IPO5;CPLX3;NEURL1A;PCP2;AKAP11;SON;CROCC;MADD;FAM3C;SEC62;SNCB;PPIA;SOCS7;CTNNAL1;CAMK2G
JUND (human)	19/1380	0.222441	0.863283	1.82333	DYNC1H1;HSPA8;LIMCH1;PLEKHB1;SH2D1A;ZFAND5;PCDH15;CLU;AQP1;TNKS2;MORF4L2;DMXL2;PAK7;CNGA1;DMD;CD47;FAM3C;TNPO1;CTNNAL1
NME2 (human)	1/45	0.402044	0.942924	1.78403	RIMS2
NR1I2 (human)	19/1387	0.228911	0.85776	1.77952	ZCCHC7;WDR47;HSP90AA1;GLO1;GUCA1B;NRL;LRRC2;PRRC2A;KTN1;FAM133B;SELENBP1;RABGEF1;RPS27;KRT18;PRPH2;CROCC;LUC7L3;CCNL1;NXNL1
MZF1 (human)	19/1389	0.230776	0.845313	1.76718	EGR1;DYNC1H1;HSPA5;GRTP1;PLEKHB1;GUCA1A;MSI1;NR2E3;PDIA5;WISP1;RIMS2;RABGEF1;PLCB4;KRT18;TRIB1;GAS6;MEF2D;CAMK2G;SEC22C
RORA 1 (human)	2/107	0.343225	0.981502	1.76108	BRD2;PRRC2A
E2F1 (human)	53/4207	0.216463	0.871196	1.69861	CLTC;ZFAND5;NDUFA10;HMGB2;ZDHHC6;CLU;RIMS2;SLC16A6;CNGA1;KIFAP3;DDX17;BRD2;RBM17;MEF2C;WDR37;LIMCH1;PRPF4B;DYNLL1;YWHAZ;GPR162;CDHR1;MADD;CD47;ARHGEF2;SGK1;MFGE8;FAIM;SEC22C;TTYH1;PCDH15;ADCY1;GABARAP;ZFP36L2;HSP90B1;MLLT6;RHOT2;SERTAD2;TSPAN7;ERI3;DMD;MEF2D;IMPG2;HEXIM1;KLHL29;EGR1;HSPA8;GADD45B;KCNB1;PRRC2A;SON;CROCC;DMXL2;EIF3B
CREB1 (mouse)	12/849	0.258524	0.877904	1.68462	ZCCHC7;PDE10A;KCNB1;ERI3;STAT3;HMGB2;SNRNP27;TIMM44;JUNB;MEF2D;HSP90B1;SEC22C
TFAP2C (human)	20/1485	0.244166	0.874705	1.67301	BRD2;SNAP25;GADD45B;ENO1;GNG13;HK1;FAM133B;TWSG1;PDE10A;HNRNPH1;SERTAD2;MADD;SUSD3;FSCN2;SLC25A5;JUNB;PPIA;SLC38A2;SOCS7;CAMK2G
TEAD2 (human)	20/1486	0.245098	0.868501	1.66736	KLHL29;CD63;DYNC1H1;GCKR;GUCA1B;HMGB2;ATP11A;GABARAP;CPLX3;MLLT6;NR4A1;NIN;MAT2A;DLG4;NMT1;NXNL1;TMSB10;SOCS7;HSPA1A;EIF3B
SRY (human)	7/469	0.28455	0.900613	1.65277	BRD2;MEF2C;ATP1A1;SEC62;CLCN3;PDC;PRRC2A
LEF1 (human)	58/4658	0.230313	0.853205	1.61084	PLEKHB1;CLTC;GUCA1B;FGF2;TOMM20;AQP1;IPO5;RIMS2;AKAP11;XPO6;DENND5A;FAM3C;KIFAP3;HIST1H1C;DDX17;BRD2;MEF2C;AGTPBP1;PRPF4B;ATP11A;PCP2;PCP4;FNDC4;PLCB4;FAM161A;HNRNPH1;MPPED2;SNRNP27;NDUFS2;SGK1;SLC25A5;SEC22C;CD63;GRAMD1B;GABARAP;PDC;CPLX4;MAPK8;ERI3;PSAP;SUSD3;DMD;SLC38A2;CTNNAL1;HEXIM1;DYNC1H1;GCKR;PDE6H;PDE6G;STAT3;ATP2B1;PRRC2B;GNG13;PDE10A;DLG4;DMXL2;UNC119;CPE
TFAP2A (mouse)	22/1663	0.256473	0.880107	1.58601	BRD2;HSP90AA1;HSP90AB1;TTYH1;PLEKHB1;MSI1;NR2E3;GABARAP;PDC;WISP1;FLCN;SLC25A37;GNGT2;DLG4;MAB21L1;CROCC;GNB3;NDUFS2;TRIB1;JUNB;MEF2D;H2-D1
HIF1A (human)	21/1586	0.261638	0.870348	1.56416	ZCCHC7;HSPA5;PTPRN;GUCA1B;PRPF4B;ENO1;ATP1A1;TOMM20;PRRC2B;WISP1;EIF1;IPO5;FLCN;PLCB4;KRT18;RDH12;MORF4L2;PCBP2;PSAP;CNGA1;DMD
CACYBP (human)	18/1350	0.272842	0.889465	1.52583	SNAP25;GADD45B;TTYH1;MSI1;ATP1B2;RUNDC3A;YWHAZ;GNG13;CPLX3;RIMS2;PCP2;NR4A1;RHOT2;PLCB4;SUSD3;NDUFS2;CD47;TRIB1
SPI1 (mouse)	22/1680	0.272044	0.895821	1.50196	HEXIM1;KLHL29;CD63;MEF2C;PTPRN;PLEKHB1;ATP1B2;ATP1A1;WISP1;NEURL1A;PCP2;FTL1;1810037I17RIK;GNGT2;RDH12;FAM161A;DLG4;CD47;SGK1;NXNL1;RGS9;SOCS7
RUNX1 (human)	48/3857	0.261075	0.877428	1.4725	HSP90AB1;TTYH1;GLO1;ZFAND5;GUCA1A;NRL;ENO1;CLU;ELFN1;GABARAP;LRRC2;HSP90B1;MLLT6;SCAMP5;RHOT2;GNGT2;TSPAN7;ERI3;SUSD3;DMD;TNPO1;SNCB;TMSB10;RGS9;BRD2;MEF2C;H3F3B;PLEKHA1;HSPA5;DNTTIP2;ATP11A;YWHAZ;GNG13;GPR162;NR4A1;PCP4;SON;RBP3;DLG4;MORF4L2;MAB21L1;MADD;EBPL;FSCN2;LGMN;HSPA1A;SEC22C;EIF3B
NFATC3 (human)	2/116	0.379997	0.945642	1.46983	FAM133B;MEF2C
RELA (human)	35/2775	0.275919	0.88186	1.43089	HSP90AB1;GLO1;HMGB2;HIF1A;CLU;CPLX4;AQP1;HSP90B1;FLCN;JUNB;SLC38A2;SOCS7;CTNNAL1;CAMK2G;EGR1;BRD2;MEF2C;HSP90AA1;SLC12A5;GADD45B;GRTP1;PDE6G;YWHAZ;PRRC2A;PCP2;RPS27;KRT18;CROCC;MPPED2;DMXL2;NMT1;UNC119;ARHGEF2;FSCN2;C2CD2L
USF2 (human)	47/3792	0.274093	0.884695	1.4134	PTPRN;CLTC;PCDH15;GUCA1B;SLC1A2;HMGB2;ENO1;ELFN1;NR2E3;WISP1;IPO5;CPLX3;HSP90B1;SELENBP1;RHOT2;ERI3;SUSD3;BRD9;DMD;APOE;FAM3C;CCNL1;TNPO1;NXNL1;RGS9;IER2;IMPG2;BRD2;MEF2C;WDR37;AGTPBP1;GADD45B;RUNDC3A;GNG13;PCP2;KAT2B;FNDC4;RPS27;PLCB4;PRPH2;CROCC;MADD;UNC119;FSCN2;GAS6;LGMN;HSPA1A
ESR2 (mouse)	1/51	0.441719	0.923078	1.41156	SYNJ1
RBPJ (human)	20/1535	0.292501	0.916877	1.41117	TTYH1;NRL;ATP1A1;NR2E3;RIMS2;KAT2B;NR4A1;SON;TNKS2;DLG4;MORF4L2;TSPAN7;MADD;UNC119;SNRNP27;DMD;SGK1;SLC25A5;LGMN;HIST1H1C
PURA (human)	7/492	0.326002	0.96615	1.40503	BRD2;SNAP25;KCNB1;PLEKHB1;MPPED2;GAS6;ELFN1
IKZF1 (human)	18/1373	0.29688	0.921742	1.40274	GCKR;SLC12A5;PDE6G;DOT1L;TIMM44;ATP1B2;PRRC2B;PRRC2A;FNDC4;RPS27;GNGT2;KRT18;RDH12;CROCC;APOE;GAS6;NXNL1;MEF2D
Sox5 (mouse)	10/728	0.314119	0.939476	1.40144	KLHL29;HSP90AA1;SDC4;PMVK;SLC16A6;GUCA1A;HBA-A2;HBA-A1;RGS9;PDC
FOXA1 (human)	19/1457	0.297805	0.915891	1.39173	BRD2;SDC4;PDE6G;ZDHHC6;ATP1A1;FGF2;PRRC2A;RIMS2;SELENBP1;LARS2;RPS27;KRT18;SON;CROCC;DMD;TMSB10;HSPA1A;HIST1H1C;EIF3B
FOXD1 (human)	3/192	0.372193	0.986463	1.3606	BRD2;PDC;PRRC2A
GLI2 (human)	19/1465	0.306099	0.932601	1.35274	SLC12A5;GADD45B;KCNB1;DOT1L;ZDHHC6;MSI1;ATP11A;CLCN3;HIF1A;YWHAZ;EIF1;HSP90B1;PCP2;SELENBP1;FLCN;GNGT2;RDH12;SUSD3;FSCN2
RUNX1 (mouse)	1/53	0.454352	0.908704	1.31142	HSP90AA1
E2F4 (human)	4/270	0.367373	0.989782	1.30707	NMT1;SLC16A6;CD47;ARGLU1
SRF (human)	42/3420	0.311983	0.941726	1.26032	PTPRN;GLO1;CLTC;GUCA1B;MSI1;LRRC2;PDC;HK2;AQP1;HSP90B1;SELENBP1;MAPK8;ERI3;PMVK;PAK7;DMD;FAM3C;TNPO1;JUNB;KLHL29;EGR1;BRD2;HSPA8;H3F3B;HSPA5;PDE6H;DNTTIP2;YWHAZ;PRRC2A;KAT2B;FNDC4;PLCB4;SON;MORF4L2;CDHR1;MAB21L1;DMXL2;EBPL;CSPG5;CD47;LGMN;HSPA1A
SP1 (human)	18/1406	0.332492	0.967789	1.24203	SNAP25;WDR47;GRTP1;KCNB1;DOT1L;HMGB2;ADCY1;ATP1A1;YWHAZ;ZFP36L2;MLLT6;RIMS2;PDE10A;SLC16A6;SGK1;GAS6;JUNB;CAMK2G
MIB2 (human)	19/1490	0.332461	0.976416	1.23723	TTYH1;NDUFA10;ZDHHC6;MSI1;ATP11A;ATP1A1;DYNLL1;CLU;TOMM20;SCAMP5;RIMS2;GPR162;RHOT2;GNGT2;SERTAD2;CDHR1;MADD;ARHGEF2;JUNB
REL (human)	5/353	0.372433	0.979139	1.2326	BRD2;SDC4;TOMM20;SOCS7;PRRC2A
PDX1 (human)	1/55	0.466701	0.916533	1.22077	NDUFA10
CEBPE (human)	2/127	0.423719	0.939675	1.19142	EBPL;CAMK2G
CEBPB (human)	18/1420	0.34793	0.986306	1.1791	KLHL29;DYNC1H1;SLC12A5;GLO1;NRL;LENG8;HK1;KRT18;DLG4;PSAP;NMT1;SLC16A6;CNGA1;DMD;KIFAP3;JUNB;SOCS7;SEC22C
CBEPB (human)	32/2598	0.337393	0.973364	1.17909	ZCCHC7;PLEKHB1;CLTC;LENG8;ENO1;CLCN3;FGF2;PDC;MAPK8;PCBP2;CNGA1;DMD;TNPO1;ARGLU1;IMPG2;BRD2;MEF2C;AGTPBP1;GADD45B;H3F3B;HEG1;SH2D1A;PRPF4B;YWHAZ;NR4A1;MPPED2;DMXL2;ATP6V1B2;SGK1;MFGE8;FAIM;SEC22C
ZNF148 (human)	20/1591	0.350082	0.983851	1.16247	GRTP1;DOT1L;GUCA1A;MSI1;RUNDC3A;YWHAZ;GLS;GNG13;RIMS2;NR4A1;RHOT2;NIN;DLG4;SLC16A6;SUSD3;NDUFS2;GAS6;MEF2D;TMSB10;HSPA1A
Stat3 (mouse)	22/1762	0.351583	0.979624	1.14992	MEF2C;WDR37;HSP90AB1;BC027072;DNTTIP2;NRL;ATP1A1;FGF2;AQP1;HSP90B1;RABGEF1;KAT2B;RPS27;FAM161A;MAT2A;XPO6;EBPL;SGK1;SNCB;NXNL1;MEF2D;C2CD2L
Pax2 (mouse)	19/1516	0.360478	0.987528	1.12667	HEXIM1;PLEKHA1;CCDC126;KCNB1;PTPRN;CLTC;HBA-A1;ELFN1;MLLT6;FAM133B;PCP2;RPS27;MORF4L2;MADD;APOE;SGK1;ARGLU1;TMSB10;IMPG2
IRF8 (mouse)	22/1770	0.359652	0.993614	1.11987	WDR37;HSP90AB1;HEG1;PLEKHB1;CPLX4;KTN1;CPLX3;SELENBP1;SLC25A37;1810037I17RIK;PLCB4;KRT18;SERTAD2;CDHR1;ERI3;PMVK;PSAP;TNPO1;SOCS7;H2-D1;IMPG2;CNGB1
FOXA3 (human)	3/207	0.418019	0.952966	1.11374	H3F3B;KIFAP3;PDC
RORB (mouse)	13/1020	0.374161	0.968067	1.1039	ZCCHC7;MEF2C;AGTPBP1;GNG13;NEURL1A;PCP2;1810037I17RIK;AKAP11;TUBB5;RDH12;FAM161A;EBPL;SLC38A2
NR2F1 (mouse)	13/1021	0.375489	0.963854	1.09885	ZCCHC7;MEF2C;AGTPBP1;GNG13;NEURL1A;PCP2;1810037I17RIK;AKAP11;TUBB5;RDH12;FAM161A;EBPL;SLC38A2
MTF1 (human)	18/1440	0.370253	0.989366	1.09424	STAT3;ZDHHC6;ATP1A1;DYNLL1;KTN1;RIMS2;FLCN;FNDC4;RPS27;PLCB4;HNRNPH1;SERTAD2;CROCC;BRD9;FSCN2;TRIB1;TMSB10;IER2
FOXO3 (human)	2/132	0.443066	0.919997	1.08669	BRD2;PRRC2A
E2F6 (human)	17/1358	0.373554	0.974229	1.08606	KLHL29;H3F3B;HSPA5;LIMCH1;GRTP1;PTPRN;DOT1L;SLC1A2;HMGB2;HK1;MLLT6;NR4A1;PDE10A;CSPG5;BRD9;CD47;JUNB
SREBF2 (human)	17/1361	0.377029	0.960246	1.07348	KLHL29;CD63;HSPA8;LIMCH1;GRTP1;PDE6G;GUCA1A;PRRC2A;RIMS2;PCP2;RHOT2;GNGT2;SON;PRPH2;GNB3;BRD9;NXNL1
GATA6 (human)	18/1447	0.378129	0.955582	1.06588	DDX17;MEF2C;AGTPBP1;PDE6H;LIMCH1;CLTC;PCDH15;GUCA1A;ATP1A1;ATP2B1;CPLX4;LARS2;FAM161A;RBP3;MORF4L2;DMD;KIFAP3;IMPG2
PITX1 (human)	18/1448	0.379257	0.951059	1.06188	PDE6G;GLO1;PLEKHB1;DOT1L;LENG8;DYNLL1;TOMM20;PRRC2B;CPLX4;PRRC2A;LARS2;RPS27;RDH12;PRPH2;NMT1;LUC7L3;DENND5A;NXNL1
EIF4EBP1 (human)	3/212	0.433065	0.928811	1.04339	SLC25A37;PCBP2;LUC7L3
HIF1A (mouse)	14/1124	0.399297	0.943266	1.00747	HSP90AB1;TTYH1;PTPRN;NDUFA10;PCDH15;NRL;ATP1B2;HK1;NEURL1A;ME1;BRD9;KIFAP3;HSPA1B;HSPA1A
ARID3A (mouse)	23/1893	0.397532	0.945952	0.987502	EGR1;WDR47;HSP90AA1;GLO1;ZFAND5;GLS;RABGEF1;LARS2;TWSG1;PLCB4;TUBB5;CDHR1;PCBP2;PSAP;ATP6V1B2;FAM53B;SUSD3;DMD;DENND5A;ARHGEF2;KIFAP3;CTNNAL1;EIF3B
ETS1 (human)	57/4827	0.389957	0.941675	0.979766	WDR47;HSP90AB1;PLEKHB1;CLTC;ZDHHC6;NRL;MSI1;LRRC2;AQP1;HK1;FLCN;SEC62;KIFAP3;JUNB;BRD2;RBM17;MEF2C;WDR37;LIMCH1;ATP11A;YWHAZ;GPR162;ARHGAP10;MPPED2;ATP6V1B2;NDUFS2;CD47;ARHGEF2;SGK1;GAS6;PPIA;HSP90B1;MLLT6;PCBP2;PMVK;APOE;ARGLU1;NXNL1;MEF2D;SLC38A2;SOCS7;CTNNAL1;CAMK2G;ATP9A;HEXIM1;DYNC1H1;PLEKHA1;PDE6H;GRTP1;SH2D1A;PRRC2A;NR4A1;SYNJ1;DMXL2;UNC119;LGMN;EIF3B
ELK1 (mouse)	21/1727	0.4036	0.939811	0.972068	EGR1;HSPA8;GADD45B;GRTP1;DOT1L;ZFAND5;NRL;PRPF4B;YWHAZ;ZFP36L2;HSP90B1;KAT2B;NR4A1;1810037I17RIK;PDE10A;CROCC;NMT1;UNC119;FSCN2;ARGLU1;LGMN
HIVEP1 (human)	3/218	0.450932	0.913066	0.965654	GNB3;ENO1;CD47
STAT5B (mouse)	21/1729	0.405711	0.938026	0.965362	DDX17;EGR1;GADD45B;BC027072;HMGB2;DNTTIP2;NRL;ELFN1;GABARAP;AQP1;SELENBP1;1810037I17RIK;MAB21L1;TSPAN7;RASA2;PAK7;SNRNP27;EBPL;CCNL1;SNCB;CTNNAL1
AHR (human)	17/1391	0.412015	0.945894	0.954773	MEF2C;GCKR;HSP90AA1;CLCN3;CLU;PDIA5;HK1;SCAMP5;FNDC4;SYNJ1;XPO6;PAK7;GNB3;CCNL1;MEF2D;PPIA;CAMK2G
POU2F1 (human)	17/1399	0.421396	0.953993	0.925211	MEF2C;H3F3B;SLC1A2;ATP2B1;DYNLL1;PRRC2A;IPO5;NR4A1;PRPH2;XPO6;MAB21L1;TSPAN7;SLC16A6;DMD;MFGE8;TNPO1;IMPG2
BCL6 (human)	17/1399	0.421396	0.947414	0.925211	DDX17;HEXIM1;KLHL29;MEF2C;PLEKHB1;CLTC;ATP1A1;CLU;YWHAZ;PDC;RDH12;MADD;FAM53B;DMD;ARHGEF2;KIFAP3;SGK1
ZBTB16 (human)	19/1572	0.422185	0.942687	0.918268	RBM17;WDR47;SLC12A5;LIMCH1;NDUFA10;LRRC2;LARS2;NIN;MAT2A;RBP3;CDHR1;DMXL2;CSPG5;FAM3C;TNPO1;SLC25A5;IMPG2;SEC22C;EIF3B
NR5A2 (mouse)	21/1748	0.425817	0.937948	0.903672	DDX17;EGR1;LIMCH1;KCNB1;GLO1;TOMM20;PRRC2B;GLS;AQP1;PRRC2A;SCAMP5;FTL1;FNDC4;GNGT2;RBP3;PCBP2;FAM53B;GSE1;CPE;NDUFS2;FSCN2
UBTF (human)	18/1493	0.430402	0.941685	0.895494	BRD2;HSP90AB1;TTYH1;STAT3;GUCA1A;CLU;NR2E3;YWHAZ;GABARAP;KTN1;SELENBP1;GPR162;PLCB4;DLG4;SUSD3;NDUFS2;SEC22C;CNGB1
TFAP2D (human)	16/1324	0.434749	0.926327	0.8869	WDR47;PDE6G;DOT1L;NDUFA10;TOMM20;RUNDC3A;LRRC2;PRRC2A;IPO5;FLCN;RPS27;KRT18;SYNJ1;PRPH2;LUC7L3;NXNL1
POU1F1 (mouse)	21/1754	0.432181	0.939273	0.884932	DDX17;H3F3B;LIMCH1;GRTP1;CCDC126;PDE6G;GNG13;FAM133B;RABGEF1;RHOT2;1810037I17RIK;GNGT2;PLCB4;TUBB5;SON;MORF4L2;MADD;FAM53B;NDUFS2;CAMK2G;SEC22C
Esrrb (mouse)	1/65	0.524393	0.939298	0.874976	DLG4
MIR133B (human)	18/1500	0.4384	0.928041	0.871849	CD63;PDE6G;CLTC;NRL;ATP11A;ATP1A1;TOMM20;AQP1;GPR162;NR4A1;RHOT2;FNDC4;SON;CDHR1;CSPG5;BRD9;GAS6;JUNB
PPARG (human)	42/3580	0.433005	0.934832	0.865165	CD63;WDR47;PTPRN;GLO1;PLEKHB1;DOT1L;LENG8;ATP1A1;CLCN3;HIF1A;CLU;LRRC2;CPLX4;IPO5;SCAMP5;SELENBP1;RDH12;PMVK;PSAP;DMD;DENND5A;NXNL1;CAMK2G;BRD2;AGTPBP1;SLC12A5;GRTP1;PRRC2B;PRRC2A;EIF1;KTN1;LARS2;RPS27;PLCB4;SON;RBP3;MORF4L2;CDHR1;LUC7L3;SGK1;HSPA1B;SEC22C
NRF1 (mouse)	20/1676	0.44145	0.928469	0.859705	BRD2;HSPA8;RBM17;AGTPBP1;PLEKHB1;NRL;LENG8;TIMM44;ENO1;DYNLL1;TOMM20;FAM133B;NIN;TNKS2;HNRNPH1;CROCC;MADD;PSAP;DMXL2;CD47
SP3 (human)	16/1332	0.444429	0.916986	0.858266	SNAP25;WDR47;GRTP1;KCNB1;DOT1L;HMGB2;ATP1A1;YWHAZ;ZFP36L2;MLLT6;RIMS2;PDE10A;SERTAD2;SGK1;JUNB;CAMK2G
NR2C2 (human)	1/66	0.529809	0.943813	0.848003	APOE
RXRA (human)	17/1422	0.448409	0.913633	0.844802	ZCCHC7;GADD45B;PLEKHA1;PLEKHB1;DOT1L;FGF2;RUNDC3A;PRRC2B;PRRC2A;RABGEF1;KRT18;PCBP2;PSAP;NMT1;CNGA1;DENND5A;HSPA1B
ESR1 (human)	18/1513	0.453256	0.912107	0.829427	BRD2;GADD45B;PLEKHB1;DOT1L;GUCA1B;ZDHHC6;DNTTIP2;FGF2;PRRC2A;RABGEF1;GNGT2;KRT18;PCBP2;NMT1;CNGA1;DENND5A;APOE;HSPA1B
ETS2 (human)	16/1341	0.455315	0.905078	0.827066	BRD2;WDR37;KCNB1;PLEKHB1;ATP1A1;CLU;HK2;PLCB4;MORF4L2;MPPED2;NDUFS2;DMD;SEC62;SGK1;HSPA1B;CNGB1
TCF4 (human)	49/4210	0.447281	0.917066	0.825053	CCDC126;PLEKHB1;CLTC;ZFAND5;FGF2;LRRC2;HK1;AKAP11;CNGA1;FAM3C;CCNL1;KIFAP3;TMSB10;DDX17;MEF2C;LIMCH1;DNTTIP2;ATP11A;YWHAZ;TWSG1;PLCB4;RBP3;MPPED2;SNRNP27;CD47;SGK1;SLC25A5;PPIA;SEC22C;GRAMD1B;DOT1L;PCDH15;LENG8;ATP1A1;HIF1A;GABARAP;PDC;HSP90B1;MAPK8;BRD9;H3F3B;SH2D1A;STAT3;ATP2B1;PRRC2B;MAB21L1;NMT1;CPE;C2CD2L
MZF1 5-13 (human)	4/316	0.483626	0.91664	0.810175	BRD2;SNAP25;ARHGEF2;PRRC2A
TFAP2A (human)	42/3613	0.458835	0.906546	0.79792	ZFAND5;HMGB2;GUCA1A;ADCY1;ATP1A1;CLU;GABARAP;ZFP36L2;AQP1;MLLT6;RIMS2;GNGT2;SLC16A6;BRD9;DMD;APOE;JUNB;CAMK2G;BRD2;RBM17;SLC12A5;GADD45B;GRTP1;KCNB1;ATP11A;RUNDC3A;YWHAZ;GNG13;PRRC2A;KTN1;KAT2B;NR4A1;PLCB4;PDE10A;DLG4;CDHR1;NDUFS2;FSCN2;TRIB1;SGK1;MFGE8;GAS6
CRTC3 (human)	12/1008	0.474813	0.921363	0.78124	MEF2C;FAM161A;PDE6H;ZFAND5;DMXL2;PCDH15;CNGA1;DMD;ATP1A1;SOCS7;HSPA1B;IPO5
FOXA1 (mouse)	20/1705	0.472949	0.923242	0.77385	LIMCH1;PTPRN;PLEKHB1;SLC1A2;ADCY1;LRRC2;PDIA5;EIF1;LARS2;KAT2B;KRT18;RDH12;CROCC;PSAP;0610009B22RIK;BRD9;FAM3C;SGK1;GAS6;SLC25A5
PGR (human)	17/1447	0.47773	0.921538	0.764642	DYNC1H1;MEF2C;PLEKHA1;PDE6H;SH2D1A;LENG8;ENO1;ATP11A;FAM133B;GNGT2;MAT2A;MPPED2;SUSD3;SNRNP27;KIFAP3;SGK1;SEC22C
GTF2I (human)	3/237	0.505876	0.93702	0.760011	PLEKHA1;FAM161A;IMPG2
LTF (human)	16/1363	0.481859	0.918632	0.755114	HEXIM1;GRAMD1B;GLO1;TIMM44;ENO1;TOMM20;RHOT2;TNKS2;RBP3;CROCC;MADD;GNB3;FAM3C;FSCN2;RGS9;CAMK2G
NR5A2 (human)	44/3815	0.479633	0.919767	0.746607	CD63;HSP90AB1;PTPRN;GUCA1B;NRL;ATP1A1;FGF2;CLU;NR2E3;CPLX4;WISP1;SCAMP5;MAPK8;PSAP;CNGA1;DMD;APOE;MEF2D;SOCS7;CTNNAL1;CAMK2G;DDX17;KLHL29;SLC12A5;PLEKHA1;HSPA5;PDE6H;GRTP1;PDE6G;RUNDC3A;PRRC2B;PDIA5;PCP4;NIN;PLCB4;SON;DLG4;PRPH2;EBPL;NDUFS2;SLC25A5;HSPA1B;SEC22C;CNGB1
HOXD9 (human)	18/1543	0.487453	0.918554	0.73854	RBM17;MEF2C;WDR37;PLEKHA1;HEG1;ATP1A1;ATP2B1;YWHAZ;PDC;WISP1;AKAP11;PLCB4;XPO6;PCBP2;ME1;EBPL;DMD;HIST1H1C
RUNX2 (human)	17/1458	0.490579	0.919131	0.731608	CD63;PLEKHB1;NRL;TIMM44;ATP11A;ATP1A1;CLCN3;CLU;HSP90B1;SCAMP5;LARS2;PCP4;PCBP2;PSAP;NMT1;SUSD3;SNRNP27
ZBTB7A (human)	16/1373	0.49387	0.920009	0.724336	EGR1;HSP90AA1;HSP90AB1;GRTP1;PLEKHB1;NDUFA10;HMGB2;MSI1;RUNDC3A;RIMS2;SON;SLC16A6;BRD9;CD47;JUNB;MEF2D
SMAD3 (mouse)	1/72	0.561038	0.967716	0.707253	SUSD3
EGR1 (human)	8/681	0.511064	0.935993	0.694766	GPR162;KCNB1;SLC1A2;FGF2;YWHAZ;EIF1;HIST1H1C;MLLT6
NFKB1 (human)	40/3497	0.505931	0.931827	0.686661	CD63;HSP90AB1;SDC4;PLEKHB1;HMGB2;MSI1;ADCY1;HIF1A;AQP1;HSP90B1;RIMS2;RHOT2;GNGT2;PMVK;PSAP;DMD;CCNL1;JUNB;RGS9;SOCS7;CTNNAL1;CAMK2G;EGR1;BRD2;RBM17;MEF2C;GADD45B;GRTP1;KCNB1;YWHAZ;PRRC2A;NR4A1;SLC25A37;FNDC4;RPS27;RBP3;CDHR1;MPPED2;DMXL2;UNC119
KLF11 (human)	16/1388	0.511791	0.932089	0.680306	GRTP1;SLC1A2;GUCA1A;MSI1;YWHAZ;GNG13;RIMS2;SELENBP1;NR4A1;RHOT2;DLG4;SLC16A6;SUSD3;NDUFS2;ARHGEF2;GAS6
JUN (human)	34/2976	0.512178	0.927611	0.673489	CCDC126;PLEKHB1;NRL;ENO1;FGF2;HK2;AQP1;HSP90B1;HK1;MAPK8;RDH12;PMVK;PSAP;PAK7;SLC16A6;CNGA1;SEC62;SNCB;ARGLU1;SOCS7;DYNC1H1;WDR37;GADD45B;PDE6H;LIMCH1;HEG1;YWHAZ;PDIA5;KRT18;NMT1;SGK1;GAS6;CNGB1;EIF3B
HMGA1 (mouse)	20/1748	0.519311	0.935333	0.660544	HEXIM1;GADD45B;H3F3B;PLEKHA1;PRPF4B;CLCN3;TOMM20;PRRC2B;PDIA5;WISP1;IPO5;SELENBP1;1810037I17RIK;KRT18;MPPED2;RASA2;ARHGEF2;SEC62;TRIB1;SLC25A5
PITX2 (human)	40/3528	0.530539	0.939977	0.633184	CD63;ZCCHC7;GLO1;PLEKHB1;DOT1L;GUCA1B;NRL;LENG8;TOMM20;NR2E3;AQP1;IPO5;RIMS2;GNGT2;RDH12;XPO6;PCBP2;SLC16A6;CNGA1;DMD;DENND5A;KIFAP3;NXNL1;CAMK2G;LIMCH1;PDE6G;ATP1B2;DYNLL1;PRRC2B;PRRC2A;EIF1;RPS27;PLCB4;SYNJ1;PRPH2;MORF4L2;CPE;LUC7L3;CD47;MFGE8
MYB (human)	16/1409	0.536633	0.945635	0.622746	DDX17;PLEKHA1;PDE6H;LIMCH1;GLO1;NDUFA10;PCDH15;PDC;CPLX4;RIMS2;ME1;CNGA1;DMD;KIFAP3;SGK1;TNPO1
Pax6 (human)	2/169	0.573953	0.979626	0.5789	BRD2;PRRC2A
SNAI2 (human)	16/1428	0.558794	0.979392	0.574513	PDE6G;RUNDC3A;NR2E3;GNG13;IPO5;HSP90B1;PCP2;RHOT2;CROCC;SUSD3;LUC7L3;BRD9;DMD;FSCN2;NXNL1;IER2
SNAI1 (human)	16/1428	0.558794	0.974154	0.574513	PDE6G;RUNDC3A;NR2E3;GNG13;IPO5;HSP90B1;PCP2;RHOT2;CROCC;SUSD3;LUC7L3;BRD9;DMD;FSCN2;NXNL1;IER2
TCF3 (human)	16/1428	0.558794	0.968973	0.574513	PDE6G;RUNDC3A;NR2E3;GNG13;IPO5;HSP90B1;PCP2;RHOT2;CROCC;SUSD3;LUC7L3;BRD9;DMD;FSCN2;NXNL1;IER2
NR2F1 (human)	12/1073	0.56308	0.966126	0.565914	BRD2;KAT2B;GRAMD1B;SYNJ1;SNRNP27;APOE;FAM3C;ATP1B2;JUNB;AQP1;PRRC2A;HSPA1A
FEV (human)	2/172	0.583539	0.975558	0.551832	BRD2;PRRC2A
NKX3-1 (human)	3/264	0.578755	0.977586	0.547534	BRD2;SLC16A6;PRRC2A
FOXO3A (human)	9/813	0.578088	0.981544	0.534516	SELENBP1;LARS2;PCP4;KRT18;SON;SDC4;PDE6G;CROCC;TMSB10
POU2F2 (human)	31/2792	0.582123	0.978206	0.529306	NDUFA10;PCDH15;ZDHHC6;NRL;CLU;NR2E3;HK2;GLS;IPO5;SCAMP5;XPO6;PMVK;PSAP;PAK7;SLC16A6;SUSD3;DMD;KIFAP3;TNPO1;DDX17;MEF2C;H3F3B;ATP2B1;PRRC2B;PRRC2A;NR4A1;PRPH2;MAB21L1;DMXL2;GNB3;MFGE8
PPARA (human)	3/271	0.596521	0.987137	0.5039	DLG4;NRL;CPLX4
IRF8 (human)	17/1550	0.594948	0.989556	0.501793	EGR1;BRD2;RBM17;MEF2C;TTYH1;KCNB1;PLEKHB1;ZDHHC6;RIMS2;NR4A1;FLCN;RPS27;AKAP11;DMD;SEC62;GAS6;CAMK2G
VDR (human)	1/88	0.634582	1	0.455335	WDR47
KLF4 (human)	16/1485	0.62289	1	0.449379	GRTP1;SLC1A2;GUCA1A;MSI1;YWHAZ;GNG13;RIMS2;SELENBP1;NR4A1;RHOT2;DLG4;SLC16A6;SUSD3;NDUFS2;ARHGEF2;GAS6
Nkx3-2 (mouse)	12/1122	0.625723	1	0.441798	RIMS2;RBM17;GNGT2;RASA2;FAM53B;GNB3;DENND5A;SGK1;SLC25A5;HIF1A;C2CD2L;ATP9A
SND1 (mouse)	1/90	0.642866	1	0.43252	H2-D1
HNF1B (human)	1/90	0.642866	1	0.43252	ATP6V1B2
SREBF1 (human)	28/2587	0.636586	1	0.43068	ZCCHC7;HMGB2;ZDHHC6;MSI1;ELFN1;RHOT2;BRD9;CCNL1;JUNB;KLHL29;BRD2;HSP90AA1;AGTPBP1;GADD45B;KCNB1;STAT3;TIMM44;PDIA5;PLCB4;FAM161A;RBP3;MORF4L2;MAB21L1;CROCC;DMXL2;CPE;LUC7L3;TRIB1
RORB (human)	11/1035	0.631897	1	0.42983	BRD2;KAT2B;GRAMD1B;SYNJ1;SNRNP27;APOE;FAM3C;ATP1B2;JUNB;AQP1;HSPA1A
MYOG (human)	15/1404	0.634124	1	0.428772	GADD45B;PLEKHB1;ZFAND5;LENG8;ATP11A;GABARAP;CPLX3;NR4A1;RPS27;RBP3;MAB21L1;NDUFS2;BRD9;DMD;ARGLU1
ETS1 (mouse)	18/1681	0.637363	1	0.424935	NDUFA10;GUCA1A;ADCY1;CLCN3;TOMM20;CPLX3;HSP90B1;SCAMP5;RABGEF1;1810037I17RIK;NIN;SYNJ1;SERTAD2;CROCC;PSAP;FAM53B;ARHGEF2;TMSB10
IRF2 (human)	15/1412	0.642902	1	0.413476	HEXIM1;BRD2;PDE6G;GUCA1B;ZDHHC6;ENO1;PRRC2A;RABGEF1;TNKS2;SERTAD2;PRPH2;DMD;FSCN2;KIFAP3;RGS9
SAMD9L (human)	15/1415	0.646167	1	0.407868	EGR1;DYNC1H1;WDR37;GADD45B;TTYH1;PTPRN;GUCA1A;RUNDC3A;CPLX4;HK1;PCBP2;CPE;GAS6;SNCB;JUNB
FOS (mouse)	18/1708	0.664242	1	0.379863	SNAP25;WDR47;HSP90AB1;H3F3B;HSPA5;GLO1;GUCA1B;NRL;CLCN3;IPO5;FAM133B;ARHGAP10;RDH12;CDHR1;PSAP;ME1;DMD;SEC62
NFATC3 (mouse)	19/1801	0.665439	1	0.378589	BRD2;CD63;GRTP1;PLEKHB1;ZFAND5;ATP2B1;YWHAZ;PDC;AQP1;HK1;SLC25A37;TUBB5;SON;DLG4;MPPED2;CPE;LUC7L3;DMD;TNPO1
BRCA1 (human)	19/1809	0.673013	1	0.366442	HEXIM1;BRD2;TTYH1;PRRC2A;PCP2;RHOT2;PLCB4;XPO6;RASA2;GNB3;EBPL;NDUFS2;BRD9;DMD;SGK1;MFGE8;JUNB;MEF2D;PPIA
FOXF1 (human)	14/1352	0.67773	1	0.354905	MEF2C;SDC4;PDE6G;PCDH15;GUCA1A;RIMS2;SELENBP1;LARS2;KRT18;SON;CROCC;TSPAN7;DMD;HIST1H1C
MIR138 (human)	14/1356	0.681977	1	0.348176	HSP90AB1;SLC12A5;LIMCH1;TTYH1;ELFN1;YWHAZ;AQP1;GPR162;FLCN;RHOT2;PCP4;DLG4;MPPED2;CD47
TP53 (mouse)	13/1266	0.685372	1	0.341797	RBM17;GADD45B;GLO1;PLEKHB1;HMGB2;PRPF4B;CLCN3;NEURL1A;NIN;TNKS2;XPO6;CROCC;ARHGEF2
RBPJ (mouse)	18/1735	0.690064	1	0.339092	SNAP25;HSP90AA1;WDR37;AGTPBP1;GADD45B;DOT1L;STAT3;MSI1;RHOT2;RPS27;MAT2A;MADD;APOE;MFGE8;RGS9;SLC38A2;LGMN;HIST1H1C
CRX (human)	14/1362	0.688287	1	0.338301	ZCCHC7;WDR47;PLEKHA1;DOT1L;LENG8;ATP1B2;TOMM20;LRRC2;IPO5;RPS27;RDH12;PRPH2;LUC7L3;NXNL1
FOXF1 (mouse)	2/206	0.681115	1	0.328493	MEF2D;EIF1
STAT3 (human)	29/2759	0.701402	1	0.328458	CD63;PLEKHB1;CLCN3;CLU;AQP1;RDH12;PMVK;ME1;FAM53B;DMD;KIFAP3;IMPG2;DDX17;MEF2C;AGTPBP1;HSPA5;GRTP1;PDE6G;ATP11A;FAM133B;LARS2;RBP3;MORF4L2;CDHR1;MPPED2;EBPL;SGK1;GAS6;SEC22C
CRTC1 (human)	11/1086	0.693762	1	0.326291	MEF2C;SERTAD2;DMD;TIMM44;ATP1B2;RGS9;YWHAZ;LRRC2;PDC;EIF1;IMPG2
RUNX2 (mouse)	18/1750	0.703924	1	0.318164	WDR37;GRTP1;GLO1;PCDH15;TIMM44;ATP1B2;FGF2;TOMM20;LRRC2;AQP1;RHOT2;GNGT2;XPO6;RASA2;CSPG5;SGK1;MFGE8;IMPG2
FOXF2 (human)	14/1379	0.705775	1	0.311688	BRD2;WDR47;SDC4;H3F3B;GLO1;DOT1L;PRRC2B;PRRC2A;IPO5;RPS27;RDH12;XPO6;CROCC;NXNL1
Pdx1 (mouse)	9/907	0.706366	1	0.303911	MEF2C;SON;TTYH1;TSPAN7;ZFAND5;GUCA1B;DMD;H2-D1;EIF3B
NR3C1 (mouse)	18/1775	0.726218	1	0.285824	CD63;SH2D1A;DNTTIP2;HBA-A2;ATP1A1;CLCN3;KTN1;RABGEF1;KAT2B;TUBB5;FAM161A;PCBP2;NMT1;CNGA1;ATP6V1B2;FAM53B;CSPG5;HSPA1A
CEBPD (human)	15/1495	0.727294	1	0.281489	CCDC126;CLTC;DOT1L;ATP1A1;GABARAP;HK1;RABGEF1;FLCN;FAM161A;EBPL;MFGE8;NXNL1;MEF2D;FAIM;CNGB1
FOXI1 (human)	2/217	0.708431	1	0.279911	BRD2;PRRC2A
POU1F1 (human)	14/1408	0.734228	1	0.270644	MEF2C;SDC4;PLEKHA1;PCDH15;ATP2B1;PDC;RIMS2;MPPED2;CPE;DMD;KIFAP3;SGK1;TNPO1;IMPG2
ELK1 (human)	15/1511	0.742049	1	0.260942	DDX17;BRD2;ZCCHC7;ZDHHC6;DNTTIP2;PRRC2A;FAM133B;RPS27;TNKS2;MAB21L1;MPPED2;DMD;SEC62;SNCB;SLC38A2
NFIA (human)	14/1416	0.741763	1	0.26022	PLEKHA1;GUCA1A;CLU;NR2E3;HK2;EIF1;PCP2;RHOT2;DLG4;MPPED2;SUSD3;NDUFS2;SGK1;CNGB1
GFI1 (human)	14/1427	0.7519	1	0.246482	PLEKHA1;HSPA5;TOMM20;RUNDC3A;LRRC2;PRRC2A;IPO5;RPS27;KRT18;RDH12;CNGA1;LUC7L3;MFGE8;NXNL1
NFATC2 (human)	1/117	0.73801	1	0.228772	LIMCH1
SPI1 (human)	16/1638	0.769777	1	0.225185	BRD2;RBM17;GADD45B;NDUFA10;GUCA1A;PRRC2B;AQP1;PRRC2A;HK1;KAT2B;RPS27;PLCB4;KRT18;DMD;CCNL1;ARGLU1
SMAD4 (human)	15/1542	0.769164	1	0.224937	KLHL29;WDR37;NRL;CLU;CPLX4;GNGT2;SON;PRPH2;MPPED2;NMT1;CSPG5;DMD;KIFAP3;SOCS7;SEC22C
SREBF1 (mouse)	17/1735	0.771387	1	0.224079	HEXIM1;HSPA5;STAT3;PCDH15;HMGB2;NRL;HK2;HSP90B1;1810037I17RIK;RDH12;SERTAD2;XPO6;CDHR1;FAM53B;SGK1;RGS9;H2-D1
En1 (mouse)	9/957	0.763485	1	0.223602	SCAMP5;ZCCHC7;PSAP;RASA2;GAS6;CLCN3;JUNB;LGMN;CNGB1
NRF1 (human)	13/1356	0.774036	1	0.216351	BRD2;DYNC1H1;ZCCHC7;RBM17;HSP90AA1;PLEKHB1;ENO1;ADCY1;ATP11A;HNRNPH1;TSPAN7;DENND5A;CD47
GATA3 (human)	25/2505	0.783423	1	0.214621	GRAMD1B;WDR47;PTPRN;GUCA1B;HIF1A;CPLX3;HK1;XPO6;DMD;KIFAP3;IMPG2;DDX17;KLHL29;BRD2;MEF2C;PLEKHA1;HSPA5;PRRC2A;FAM161A;HNRNPH1;MORF4L2;SGK1;GAS6;PPIA;SEC22C
AHR (mouse)	4/454	0.76065	1	0.212372	RBM17;NIN;PDE6G;DYNLL1
TBX5 (mouse)	16/1663	0.789662	1	0.20018	HEXIM1;BRD2;SLC1A2;ATP11A;CLU;ZFP36L2;BC005537;FTL1;RPS27;GNGT2;MORF4L2;ME1;GSE1;ARHGEF2;KIFAP3;NXNL1
JUND (mouse)	17/1764	0.793697	1	0.196186	DDX17;TTYH1;HEG1;SLC1A2;HBA-A1;CLCN3;PRRC2B;RABGEF1;LARS2;KAT2B;NIN;UNC119;FAM3C;SGK1;MFGE8;ATP9A;LGMN
MAPK14 (human)	11/1190	0.798908	1	0.182846	MEF2C;HSP90AA1;FAM161A;LIMCH1;PMVK;SLC16A6;GUCA1A;NRL;ATP1B2;KIFAP3;HSP90B1
YY1 (human)	62/6042	0.848372	1	0.148666	WDR47;PTPRN;PLEKHB1;ZFAND5;MSI1;CLU;HK2;IPO5;RIMS2;GNGT2;XPO6;CNGA1;CCNL1;SEC62;KIFAP3;TNPO1;BRD2;MEF2C;AGTPBP1;PRPF4B;YWHAZ;PCP2;PCP4;FAM161A;MPPED2;LUC7L3;SGK1;SLC25A5;FAIM;GRAMD1B;ZCCHC7;PCDH15;LENG8;ATP1A1;CLCN3;PDC;RHOT2;PMVK;PAK7;DMD;CTNNAL1;ATP9A;IMPG2;HEXIM1;H3F3B;PLEKHA1;PDE6G;STAT3;ATP2B1;PRRC2B;GNG13;PRRC2A;NR4A1;SLC25A37;KRT18;SYNJ1;DLG4;DMXL2;NMT1;GNB3;HSPA1B;HSPA1A
Nr2e3 (mouse)	1/139	0.796522	1	0.144202	HIST1H1C
Arnt (mouse)	1/139	0.796522	1	0.144202	SOCS7
SOX10 (human)	1/139	0.796522	1	0.144202	PLCB4
NFIC (human)	44/4403	0.851912	1	0.141113	HSP90AB1;TTYH1;PTPRN;GLO1;CLTC;HMGB2;ENO1;LRRC2;GLS;HSP90B1;HK1;SCAMP5;XPO6;SUSD3;DMD;TNPO1;SLC38A2;ATP9A;KLHL29;BRD2;HSPA8;SLC12A5;H3F3B;PLEKHA1;HSPA5;STAT3;DNTTIP2;YWHAZ;PRRC2A;PCP4;KRT18;SON;HNRNPH1;MORF4L2;CDHR1;MADD;DMXL2;EBPL;ARHGEF2;SLC25A5;HSPA1B;LGMN;HSPA1A;SEC22C
THRA (human)	2/271	0.815572	1	0.132559	BRD2;ATP1B2
Gata1 (mouse)	17/1863	0.858358	1	0.122794	MEF2C;WDR47;GCKR;HSP90AB1;ENO1;HBA-A1;CLU;GLS;CPLX3;HK1;NEURL1A;FTL1;1810037I17RIK;GNGT2;RBP3;0610009B22RIK;ARHGEF2
RARA (human)	12/1379	0.865268	1	0.110953	SELENBP1;RPS27;PLCB4;MORF4L2;PMVK;LUC7L3;DENND5A;NXNL1;RUNDC3A;SOCS7;IER2;KTN1
TBP (human)	23/2486	0.878351	1	0.10573	MEF2C;SDC4;CCDC126;ZFAND5;HMGB2;PDC;CPLX4;GLS;KTN1;FAM133B;SLC25A37;PCP4;PLCB4;RBP3;MPPED2;CNGA1;FAM53B;DMD;FAM3C;KIFAP3;SGK1;TNPO1;IMPG2
FOS (human)	12/1394	0.874344	1	0.101844	DYNC1H1;AGTPBP1;RDH12;HSPA5;XPO6;CROCC;PSAP;NMT1;SLC16A6;SEC62;RGS9;SOCS7
SPIB (human)	6/760	0.866068	1	0.100018	BRD2;PDE6H;PLEKHB1;SH2D1A;PRRC2A;EIF3B
Klf4 (mouse)	1/163	0.845605	1	0.0906477	SGK1
HNF4A (human)	19/2127	0.892189	1	0.0897824	DYNC1H1;RBM17;SLC12A5;KCNB1;PLEKHB1;ATP11A;ATP2B1;FGF2;NR2E3;PDC;IPO5;RABGEF1;PLCB4;XPO6;PAK7;GNB3;DMD;TMSB10;LGMN
ELF5 (mouse)	4/556	0.879377	1	0.0814768	DDX17;GNGT2;PDE6G;MORF4L2
NFYA (mouse)	15/1748	0.900696	1	0.0790737	HEXIM1;HSPA5;PCDH15;HMGB2;NRL;HSP90B1;FAM133B;FTL1;AKAP11;SERTAD2;XPO6;MORF4L2;CDHR1;SGK1;RGS9
CACYBP (mouse)	14/1656	0.904776	1	0.0745365	GRAMD1B;TTYH1;BC027072;FGF2;ELFN1;PDIA5;CPLX3;RHOT2;PCP4;MORF4L2;ARHGEF2;GAS6;TMSB10;CNGB1
ELK4 (human)	12/1453	0.905436	1	0.0722831	RABGEF1;EGR1;BRD2;RHOT2;GCKR;HSP90AA1;FNDC4;PMVK;NMT1;BRD9;ARHGEF2;PRRC2A
HOXA5 (human)	27/3000	0.924497	1	0.0622511	WDR47;PTPRN;PLEKHB1;SLC1A2;PDC;WISP1;HK1;RIMS2;ERI3;ME1;DMD;TNPO1;TMSB10;SOCS7;CAMK2G;BRD2;SLC12A5;H3F3B;YWHAZ;PRRC2A;RPS27;KRT18;SYNJ1;MPPED2;MADD;CSPG5;MFGE8
HMGA1 (human)	11/1379	0.918772	1	0.0595397	PLEKHB1;NMT1;DNTTIP2;DMD;KIFAP3;SGK1;HIF1A;YWHAZ;CTNNAL1;WISP1;HK1
Nobox (mouse)	1/201	0.900341	1	0.0460176	EIF3B
Arnt::Ahr (mouse)	1/207	0.907003	1	0.0415455	ZFAND5
TEAD1 (human)	12/1547	0.941736	1	0.0410264	PCP2;BRD2;SNAP25;MEF2C;PLEKHB1;FAM53B;CPE;DMD;ARHGEF2;TOMM20;GNG13;PRRC2A
FOXA2 (mouse)	11/1441	0.941806	1	0.0403239	KLHL29;WDR47;TTYH1;SERTAD2;BC027072;MORF4L2;GLO1;MPPED2;HBA-A2;CLCN3;RUNDC3A
NR3C1 (human)	12/1590	0.953881	1	0.0313963	SCAMP5;GPR162;GNGT2;KRT18;SYNJ1;MADD;GUCA1A;NDUFS2;APOE;FSCN2;GAS6;NR2E3
NR5A1 (human)	10/1389	0.957804	1	0.0273464	DDX17;CD63;RPS27;NMT1;DENND5A;APOE;CD47;KIFAP3;TMSB10;HK1
ZFHX3 (human)	11/1504	0.95922	1	0.0268293	MAPK8;SON;SLC12A5;SDC4;HSPA5;LIMCH1;GLO1;DOT1L;PMVK;ATP1A1;NXNL1
POU2F1 (mouse)	13/1735	0.962613	1	0.0251547	DDX17;SNAP25;H3F3B;PDIA5;PRRC2A;MAPK8;CROCC;PAK7;CNGA1;GSE1;SGK1;IMPG2;HIST1H1C
HNF1A (human)	14/1855	0.965236	1	0.023528	DYNC1H1;MEF2C;ZDHHC6;CLU;NR2E3;PDC;KTN1;HSP90B1;RIMS2;PLCB4;FAM161A;DLG4;SNRNP27;ARHGEF2
NFYB (mouse)	13/1748	0.965213	1	0.0231997	HEXIM1;HSPA5;PCDH15;NRL;HSP90B1;FTL1;AKAP11;SERTAD2;XPO6;MORF4L2;CDHR1;SGK1;RGS9
CPEB1 (mouse)	13/1748	0.965213	1	0.0231997	HEXIM1;HSPA5;PCDH15;NRL;HSP90B1;FTL1;AKAP11;SERTAD2;XPO6;MORF4L2;CDHR1;SGK1;RGS9
MZF1 1-4 (human)	22/2705	0.968388	1	0.0230181	HEXIM1;BRD2;SNAP25;HSP90AB1;LIMCH1;CCDC126;PTPRN;PLEKHB1;SH2D1A;STAT3;GUCA1A;FGF2;YWHAZ;AQP1;PRRC2A;RHOT2;PCP4;FNDC4;GNGT2;KRT18;ARHGEF2;GAS6
POU2F2 (mouse)	13/1754	0.966359	1	0.0223457	SNAP25;H3F3B;NRL;ATP1B2;PDIA5;PRRC2A;MAB21L1;CROCC;CNGA1;GSE1;GNB3;ARHGEF2;HIST1H1C
NKX2-8 (human)	1/256	0.947191	1	0.0186723	LGMN
IKZF1 (mouse)	12/1674	0.971393	1	0.018331	FTL1;AGTPBP1;DLG4;PCBP2;MPPED2;MADD;PSAP;PAK7;TIMM44;SNCB;FGF2;CNGB1
KLF13 (human)	10/1453	0.971378	1	0.0176088	SCAMP5;KLHL29;SELENBP1;RHOT2;SON;SLC12A5;MADD;ZDHHC6;LENG8;RUNDC3A
IRF2 (mouse)	12/1706	0.976318	1	0.0148532	DDX17;ZCCHC7;MEF2C;RPS27;PDE10A;PDE6G;MORF4L2;GLO1;PCBP2;DOT1L;PCDH15;NMT1
FOXO3A (mouse)	3/597	0.967479	1	0.0146378	PLEKHB1;DNTTIP2;CLCN3
NR1H3 (human)	9/1385	0.978565	1	0.0124057	SELENBP1;RPS27;PLCB4;MORF4L2;CROCC;GUCA1B;LUC7L3;SOCS7;IPO5
Prrx2 (mouse)	16/2205	0.983643	1	0.0105435	MEF2C;WDR47;HSP90AA1;GUCA1B;GUCA1A;PDC;RABGEF1;SON;MORF4L2;TSPAN7;SLC16A6;SUSD3;DENND5A;RGS9;H2-D1;EIF3B
CBEPA (mouse)	12/1764	0.983342	1	0.0100679	FAM133B;NR4A1;RBM17;RPS27;PLEKHB1;NDUFA10;PSAP;PCDH15;FAM53B;EBPL;CLCN3;PDC
NR1H2 (human)	2/479	0.973801	1	0.00976645	LUC7L3;IPO5
ETV4 (mouse)	12/1773	0.984244	1	0.00947019	GNGT2;MORF4L2;CDHR1;RASA2;FAM53B;CSPG5;SGK1;TOMM20;TMSB10;RGS9;PDC;GLS
Sox17 (mouse)	2/500	0.978726	1	0.0075783	RGS9;GNG13
RXRA (mouse)	2/507	0.98016	1	0.00696499	DDX17;YWHAZ
FOXL1 (human)	48/5755	0.996521	1	0.00256089	WDR47;PTPRN;PLEKHB1;ZFAND5;PCDH15;HMGB2;ZDHHC6;ENO1;ATP1A1;CLCN3;ZFP36L2;GLS;PCBP2;ERI3;SLC16A6;BRD9;DMD;SEC62;KIFAP3;TMSB10;RGS9;IMPG2;KLHL29;BRD2;HSPA8;RBM17;MEF2C;HSP90AA1;SLC12A5;PLEKHA1;PDE6G;STAT3;DNTTIP2;YWHAZ;PRRC2B;PDIA5;PRRC2A;SLC25A37;RPS27;FAM161A;SYNJ1;PRPH2;MORF4L2;CDHR1;SGK1;SLC25A5;HSPA1B;FAIM
PRDM1 (human)	8/1468	0.994871	1	0.00246905	HSP90AA1;WDR37;PCDH15;ZDHHC6;DMD;ENO1;ATP11A;YWHAZ
FOXJ1 (human)	8/1484	0.995456	1	0.00216327	PLCB4;XPO6;PMVK;PSAP;DMD;KIFAP3;SGK1;HSPA1B
SRF (mouse)	10/1782	0.99693	1	0.00152026	EGR1;CD63;DLG4;MORF4L2;NDUFA10;ME1;DMD;SNCB;HIF1A;IMPG2
HNF4A (mouse)	1/461	0.995125	1	0.000934036	PDC
Sox2 (mouse)	9/1797	0.998936	1	0.000469728	PLCB4;RDH12;GSE1;UNC119;EBPL;TIMM44;ARGLU1;RGS9;PDC
FOXC1 (human)	124/13142	0.999795	1	0.000170296	PLEKHB1;ZFAND5;NDUFA10;GUCA1B;NRL;MSI1;ENO1;FGF2;CLU;TOMM20;IPO5;SCAMP5;RIMS2;SLC16A6;FAM53B;DENND5A;CCNL1;SEC62;KIFAP3;TMSB10;MEF2C;LIMCH1;DNTTIP2;PRPF4B;ATP1B2;ATP11A;RUNDC3A;PDIA5;FAM133B;GPR162;FNDC4;FAM161A;RBP3;MORF4L2;MADD;SNRNP27;TRIB1;FAIM;SDC4;GABARAP;ZFP36L2;CPLX4;CPLX3;PCBP2;ERI3;PMVK;PSAP;ARGLU1;SOCS7;IMPG2;KLHL29;HSPA8;GADD45B;H3F3B;SH2D1A;TIMM44;PRRC2B;GNG13;PRRC2A;RPS27;SON;SYNJ1;…
CBEPB (mouse)	20/3275	0.999689	1	0.000167577	RBM17;AGTPBP1;KCNB1;NDUFA10;ZDHHC6;CLU;TOMM20;YWHAZ;PDC;FAM133B;1810037I17RIK;MORF4L2;MPPED2;PMVK;DMXL2;ME1;ATP6V1B2;CCNL1;TNPO1;HIST1H1C
TBP (mouse)	17/3182	0.999949	1	2.40428e-05	DDX17;KLHL29;AGTPBP1;SDC4;H3F3B;NDUFA10;PCDH15;TIMM44;CLCN3;SCAMP5;SYNJ1;XPO6;ATP6V1B2;DMD;FAM3C;SGK1;FAIM
GATA2 (human)	83/9985	0.999977	1	1.69699e-05	HSP90AB1;PTPRN;PLEKHB1;CLTC;HMGB2;ZDHHC6;ENO1;NR2E3;LRRC2;WISP1;HK1;SCAMP5;GNGT2;XPO6;CCNL1;SEC62;KIFAP3;TMSB10;RGS9;IER2;BRD2;MEF2C;HSP90AA1;WDR37;LIMCH1;HEG1;DNTTIP2;YWHAZ;PDIA5;FNDC4;PLCB4;FAM161A;MORF4L2;MADD;CD47;ARHGEF2;TRIB1;SGK1;MFGE8;GAS6;PPIA;FAIM;CNGB1;GRAMD1B;PCDH15;SLC1A2;LENG8;ATP1A1;CLCN3;HIF1A;GABARAP;PDC;ZFP36L2;CPLX3;HSP90B1;MLLT6;RHOT2;MAT2A;PCBP2;PSAP;DMD;APOE;CTNNAL1;ATP9A;IM…
