# Supplementary material for: Single-cell RNA sequencing of the retina in a model of retinitis pigmentosa reveals early responses to degeneration in rods and cones
Source: BMC Biol. 2022 Apr 12;20:86. doi: 10.1186/s12915-022-01280-9 (PMC9006580; doi:10.1186/s12915-022-01280-9)
Supplement: Supplementary file 9 — Additional file 9. In silico position weight matrix analysis on transcripts differentially expressed in late degeneration. To determine which transcription factors might be associated with significantly differentially expressed transcripts identified in the late differential gene expression analysis (Additional file 3), we used Enrichr to perform an in silico search for sequence motifs representing transcription factor binding sites in the promoter region (-2000 to + 500 bp of the transcriptional start site) of these genes. The Overlap column refers to the number of genes in the input list (differentially regulated genes; numerator) compared to all genes in the database (denominator) that contain the transcription factor binding motif. P-values were calculated with Fisher’s exact test, and adjusted with the Benjamini-Hochberg method. The Combined Score is log(p-value)*z-score, where z-score is the deviation from the expected rank calculated from many random gene lists [57, 112]. [file 12915_2022_1280_MOESM9_ESM.xlsx]

## Sheet: TableS7
Term	Overlap	P-value	Adjusted P-value	Combined Score (Enrichr-specific)	Genes		Columns
SP4 (human)	2/42	0.0250879	1	29.9989	GADD45B;ATP1A3		Term	Transcription factor whose motif is being searched for
IRF9 (human)	2/57	0.0439549	1	18.741	CLSTN1;FGF2		Overlap	Numerator: Number of genes in input list with the transcription factor motif, Denominator: all possible target genes for the transcription factor in the database
GTF2I (human)	5/237	0.0128451	1	15.7048	PLEKHA1;ABCA4;REEP6;LIN7B;IMPG2		P-value	Calculated using Fisher's exact test
NFE2L1 (human)	2/65	0.0555968	1	15.1986	KREMEN1;SLC17A7		Adjusted p-value	Multiple hypothesis corrected p-value using the Benjamini-Hochberg method
MIR210 (human)	2/70	0.0633595	1	13.4746	MAGI2;AP2A2		Combined Score	log (p-value) * z-score, where z-score is deviation from expected rank, calculated from many random gene lists.
NFYB (human)	1/30	0.161502	1	10.3888	ATP1A3		Genes	Genes that contain the transcription factor motif in their promoter (-2000:+500 bp of transcription start site)
SND1 (mouse)	2/90	0.0975725	1	8.84011	EDN2;H2-D1
JDP2 (human)	16/1488	0.0129798	1	7.98523	CERKL;AGTPBP1;FAM57B;RASAL2;ATP1A1;MLF1;IGSF11;RNF144B;OXCT1;TMSB4X;MAB21L1;PMVK;GNB3;POLR3K;TPT1;SEC22C
MYCN (human)	1/42	0.218605	1	6.18839	AP2A2
NFATC2 (human)	2/117	0.149768	1	5.548	PSMA3;LIMCH1
SRF (human)	29/3420	0.0218134	1	5.54464	PHLPP2;GLO1;GUCA1B;AHR;RASAL2;LRRC2;GNGT1;OXCT1;PMVK;FAM3C;JUNB;E2F6;KLHL29;WWTR1;ITGA4;H3F3A;ABCA4;DNTTIP2;BTC;RNF145;PSMA3;PTP4A3;PLCB4;MAB21L1;CD47;SRSF6;AGRN;POLR3K;TPT1
NFE2 (human)	23/2681	0.0367358	1	4.84524	CERKL;EDN2;LIMCH1;ARL6;FAM57B;GLO1;CLSTN1;ABCA4;GUCA1B;PCOLCE;LIN7B;IGSF11;SOCS3;PTP4A3;PLCB4;PMVK;GNB1;RHO;GNB3;SLC17A7;CD47;TPT1;HSPA1B
E2F6 (human)	13/1358	0.0540326	1	4.77527	KLHL29;CEBPD;MYO10;LIMCH1;APLP2;ANKRD12;H3F3A;KREMEN1;PCOLCE;SOCS3;CD47;SRSF6;JUNB
HIVEP1 (human)	3/218	0.135838	1	4.69606	GNB3;CD47;TPT1
SNAI2 (human)	13/1428	0.0741191	1	4.0493	MYO10;PDE6G;ANKRD12;PCOLCE;SYNGR3;LIN7B;IPO5;PTP4A3;SNRNP70;MAK;TMSB4X;GNB1;GNAT1
SNAI1 (human)	13/1428	0.0741191	1	4.0493	MYO10;PDE6G;ANKRD12;PCOLCE;SYNGR3;LIN7B;IPO5;PTP4A3;SNRNP70;MAK;TMSB4X;GNB1;GNAT1
TCF3 (human)	13/1428	0.0741191	1	4.0493	MYO10;PDE6G;ANKRD12;PCOLCE;SYNGR3;LIN7B;IPO5;PTP4A3;SNRNP70;MAK;TMSB4X;GNB1;GNAT1
AHR (mouse)	5/454	0.127753	1	3.87375	RBM17;PSMA3;PTP4A3;PDE6G;NAA35
SP3 (human)	12/1332	0.0895254	1	3.71638	MYO10;ROCK2;APLP2;ANKRD12;H3F3A;GNB1;KREMEN1;SLC17A7;REEP6;ATP1A1;AGRN;JUNB
ETS2 (human)	12/1341	0.0929667	1	3.63374	CERKL;RNF144B;PLCB4;MYO10;FAM57B;TMSB4X;PHACTR1;AHR;ATP1A1;E2F6;VAX2;HSPA1B
ATF2 (human)	13/1517	0.106004	1	3.2876	CERKL;WWTR1;CD63;AGTPBP1;MYO10;LIMCH1;ATP1A1;FGF2;RNF144B;PLCB4;PMVK;FAM3C;SRSF6
MZF1 (human)	12/1389	0.112693	1	3.224	BTC;RNF145;PLCB4;FAM57B;TNNT1;MAGI2;SRSF2;SRSF6;SYNGR3;AGRN;MLF1;SEC22C
SP1 (human)	12/1406	0.120231	1	3.09055	MYO10;APLP2;ANKRD12;H3F3A;GNB1;KREMEN1;SLC17A7;REEP6;ATP1A1;AGRN;JUNB;AP2A2
E2F4 (human)	3/270	0.210285	1	2.96162	NEUROD1;SNRNP70;CD47
PPARA (human)	3/271	0.2118	1	2.9371	IGSF11;ARL6;NRL
Klf4 (mouse)	2/163	0.247026	1	2.93275	RS1;RASAL2
STAT1 (mouse)	1/68	0.329438	1	2.79127	CEBPD
HINFP (human)	23/3047	0.11591	1	2.78058	PHLPP2;CD63;MYO10;FAM57B;ANKRD12;H3F3A;ATP1A3;AHR;RASAL2;ATP1A1;SYNGR3;RNF145;PLCB4;TNNT1;GNB1;SRSF2;SLC17A7;REEP6;SRSF6;AGRN;JUNB;TPT1;SEC22C
CBFB (human)	7/774	0.168162	1	2.7562	GNGT1;WWTR1;PTP4A3;AGTPBP1;RPLP1;MAB21L1;STAT3
NR5A2 (human)	28/3815	0.112517	1	2.74088	CERKL;CD63;FAM57B;CLSTN1;GUCA1B;NRL;ATP1A3;ATP1A1;FGF2;NEUROD1;RS1;SOCS3;SPOP;KLHL29;WWTR1;EDN2;PLEKHA1;PDE6G;PCOLCE;MLF1;RNF144B;PSMA3;PTP4A3;PLCB4;RNF207;REEP6;HSPA1B;SEC22C
EGR1 (mouse)	13/1617	0.150439	1	2.60317	AGTPBP1;GADD45B;PLEKHA1;ROCK2;KREMEN1;ATP1A1;LIN7B;AP2A2;NEUROD1;RNF145;GNB1;FAM3C;CD47
SP1 (mouse)	18/2360	0.144669	1	2.52061	AGTPBP1;MYO10;FAM57B;ROCK2;APLP2;CLSTN1;H3F3A;KREMEN1;AHR;VAX2;IPO5;SOCS3;GNB1;SRSF2;SPOP;SLC17A7;REEP6;JUNB
PCBP1 (human)	11/1360	0.171973	1	2.43396	APLP2;ANKRD12;H3F3A;GNB1;KREMEN1;SLC17A7;REEP6;ATP1A1;AGRN;JUNB;AP2A2
TCFAP2A (human)	11/1367	0.176047	1	2.38929	RNF145;PLCB4;GADD45B;ROCK2;ANKRD12;H3F3A;GNB1;SLC17A7;AGRN;JUNB;POLR3K
TFAP2A (mouse)	13/1663	0.173831	1	2.33804	ITGA4;FAM57B;ATP1A3;PCOLCE;SOCS3;SLC25A37;PTP4A3;MAB21L1;GNB3;SLC17A7;AGRN;JUNB;H2-D1
USF2 (human)	27/3792	0.153612	1	2.28009	CERKL;CLSTN1;ANKRD12;GUCA1B;LIN7B;IPO5;SNRNP70;TMSB4X;FAM3C;GNAT1;IMPG2;AGTPBP1;GADD45B;MYO10;APLP2;PCOLCE;SYNGR3;BTC;RNF145;PSMA3;PTP4A3;PLCB4;MAK;GNB1;SRSF6;AGRN;TPT1
NR1I2 (human)	11/1387	0.187943	1	2.2662	PHLPP2;RS1;CEBPD;SNRNP70;MAK;GLO1;GNB2;GUCA1B;NRL;LIN7B;LRRC2
HOXD9 (human)	12/1543	0.191085	1	2.20022	RBM17;RNF145;PSMA3;SAMD7;PLCB4;PLEKHA1;MAK;CLSTN1;RASAL2;ATP1A1;LIN7B;E2F6
ETV4 (human)	11/1403	0.197725	1	2.17235	BTC;RBP3;APLP2;CLSTN1;ANKRD12;PLXNA2;RHO;GNB3;ATP1A1;SRSF6;HSPA1B
NCOA1 (human)	1/79	0.371497	1	2.14262	KLHL29
ESR2 (human)	1/80	0.375189	1	2.09471	EDN2
SP3 (mouse)	9/1129	0.215455	1	2.09171	SOCS3;CD63;PMVK;GNB3;CPE;PHACTR1;REEP6;ATP1A1;VAX2
CREB1 (mouse)	7/849	0.229178	1	2.07641	RNF144B;CEBPD;RPLP1;GNB1;STAT3;JUNB;SEC22C
MZF1 5-13 (human)	3/316	0.281959	1	2.05452	CLSTN1;KREMEN1;ATP1A3
LEF1 (human)	32/4658	0.174807	1	2.04814	CD63;SLC24A1;SAMD7;ARL6;FAM57B;ROCK2;GUCA1B;RASAL2;FGF2;IPO5;NEUROD1;RS1;OXCT1;TMSB4X;PLXNA2;FAM3C;E2F6;AGTPBP1;EDN2;PDE6G;MAGI2;ABCA4;STAT3;SYNGR3;RNF144B;RNF145;PLCB4;MAK;CPE;REEP6;SRSF6;SEC22C
ZBTB16 (human)	12/1572	0.208223	1	2.04756	WWTR1;RBM17;SAMD7;LIMCH1;RBP3;ROCK2;OXCT1;FAM3C;RASAL2;LRRC2;IMPG2;SEC22C
POU2F2 (human)	20/2792	0.195768	1	1.99695	IKBIP;CERKL;WWTR1;SLC24A1;SAMD7;H3F3A;ABCA4;NRL;MLF1;IPO5;BTC;IGSF11;GNGT1;RNF144B;MAB21L1;PMVK;SRSF2;GNB3;PHACTR1;E2F6
TBP (human)	18/2486	0.199764	1	1.99347	SLC24A1;ITGA4;ARL6;H3F3A;AHR;RASAL2;MLF1;BTC;GNGT1;RNF144B;SLC25A37;PLCB4;RBP3;MAK;TMSB4X;FAM3C;TPT1;IMPG2
PITX1 (human)	11/1448	0.22643	1	1.9288	PHLPP2;RS1;SNRNP70;PDE6G;MAK;GLO1;GNB2;RNF207;SPOP;NAA35;SRSF6
ARNT (human)	10/1303	0.231716	1	1.91831	RNF207;MAB21L1;MAGI2;GNB1;STAT3;KREMEN1;GNB3;ATP1A3;AP2A2;VAX2
NR5A2 (mouse)	13/1748	0.22152	1	1.91615	PHLPP2;EDN2;LIMCH1;FAM57B;GLO1;ATP1A3;AP2A2;PSMA3;PTP4A3;RBP3;CPE;PHACTR1;REEP6
NFKB1 (mouse)	23/3284	0.202594	1	1.9114	RBM17;EDN2;ITGA4;CEBPD;PLEKHA1;ROCK2;STAT3;NRL;ATP1A3;ATP1A1;FGF2;IPO5;SOCS3;PTP4A3;SNRNP70;OXCT1;TMSB4X;GNB1;RHO;GNB3;JUNB;POLR3K;H2-D1
GATA1 (human)	19/2679	0.216652	1	1.85423	PHLPP2;CERKL;RBM17;EDN2;ITGA4;ARL6;STAT3;AHR;RASAL2;ATP1A1;FGF2;IGSF11;SLC25A37;RNF145;SNRNP70;TMSB4X;PHACTR1;HSPA1B;IMPG2
REPIN1 (human)	11/1466	0.238371	1	1.8392	RNF145;FAM57B;ROCK2;RPLP1;RNF207;MAB21L1;PLXNA2;SLC17A7;RASAL2;FGF2;JUNB
HNF1B (human)	1/90	0.41094	1	1.6891	PHACTR1
TEAD4 (human)	10/1354	0.26841	1	1.66047	KLHL29;MYO10;ROCK2;APLP2;ANKRD12;H3F3A;SLC17A7;REEP6;AGRN;JUNB
SREBF1 (human)	18/2587	0.250452	1	1.64668	KLHL29;AGTPBP1;GADD45B;CEBPD;MYO10;ABCA4;STAT3;PCOLCE;BTC;RS1;RNF144B;RNF145;PLCB4;RBP3;SNRNP70;MAB21L1;CPE;JUNB
SREBF2 (human)	10/1361	0.273593	1	1.62791	BTC;KLHL29;CD63;LIMCH1;PDE6G;GNB3;ATP1A3;PCOLCE;RASAL2;SYNGR3
CRX (human)	10/1362	0.274336	1	1.62331	PHLPP2;RS1;PLEKHA1;SNRNP70;GNB2;RNF207;SPOP;NAA35;LRRC2;IPO5
SPI1 (mouse)	12/1680	0.277479	1	1.56534	KLHL29;PHLPP2;CD63;ITGA4;FAM57B;TNNT1;MAGI2;GNB1;PHACTR1;RASAL2;CD47;ATP1A1
PURA (human)	4/492	0.325051	1	1.56177	SOCS3;CLSTN1;GNAT1;MLF1
FOS (mouse)	12/1708	0.296607	1	1.45961	NEUROD1;GNGT1;SLC24A1;PSMA3;ITGA4;SNRNP70;GLO1;GUCA1B;NRL;NAA35;E2F6;IPO5
TFAP2A (human)	24/3613	0.278716	1	1.45067	CERKL;WWTR1;RBM17;GADD45B;FAM57B;ANKRD12;H3F3A;ATP1A3;PCOLCE;RASAL2;ATP1A1;SYNGR3;AP2A2;VAX2;NEUROD1;RNF145;PTP4A3;PLCB4;SRSF2;SLC17A7;REEP6;SRSF6;AGRN;JUNB
POU1F1 (human)	10/1408	0.309163	1	1.42517	BTC;IGSF11;SLC24A1;PSMA3;PLEKHA1;MAK;CPE;RASAL2;MLF1;IMPG2
IRF7 (human)	1/99	0.441378	1	1.41216	RS1
CEBPB (human)	10/1420	0.318434	1	1.37756	KLHL29;SOCS3;EDN2;ROCK2;GLO1;RPLP1;SRSF2;NRL;JUNB;SEC22C
CREM (human)	5/662	0.345775	1	1.3711	WWTR1;PMVK;GUCA1B;IPO5;SEC22C
WT1 (human)	18/2689	0.306481	1	1.3532	KLHL29;GADD45B;ANKRD12;H3F3A;KREMEN1;AP2A2;RNF145;RBP3;GNB1;PLXNA2;SPOP;NAA35;SLC17A7;GNAT1;REEP6;AGRN;JUNB;HSPA1B
Myb (mouse)	13/1902	0.319872	1	1.33174	LIMCH1;ANKRD12;ABCA4;FGF2;LIN7B;NEUROD1;RS1;RNF144B;MAB21L1;PHACTR1;SLC17A7;POLR3K;TPT1
KLF5 (human)	10/1445	0.337949	1	1.28336	RS1;PLCB4;GADD45B;ROCK2;PDE6G;GNB2;TMSB4X;ANKRD12;SLC17A7;JUNB
RUNX1 (human)	25/3857	0.317845	1	1.26997	SLC24A1;SAMD7;FAM57B;ROCK2;GLO1;NRL;ATP1A3;AP2A2;LRRC2;RHO;PHACTR1;ITGA4;MYO10;PLEKHA1;DNTTIP2;PSMA3;PTP4A3;RBP3;TNNT1;MAB21L1;NAA35;SRSF6;POLR3K;TPT1;SEC22C
TCF4 (human)	27/4210	0.328812	1	1.21937	CERKL;AHR;RASAL2;ATP1A1;FGF2;LRRC2;NEUROD1;GNGT1;RS1;OXCT1;FAM3C;WWTR1;MYO10;LIMCH1;ABCA4;STAT3;DNTTIP2;IGSF11;RNF145;PLCB4;RBP3;TNNT1;MAB21L1;CPE;CD47;SRSF6;SEC22C
RORA 1 (human)	1/107	0.467121	1	1.21602	EDN2
GLI2 (human)	10/1465	0.353728	1	1.2126	IGSF11;WWTR1;PTP4A3;GADD45B;KREMEN1;RHO;SLC17A7;SYNGR3;AGRN;LIN7B
GABPA (human)	1/108	0.470255	1	1.19417	EDN2
MYOD1 (human)	1/109	0.473371	1	1.17286	SNRNP70
ELF3 (human)	10/1488	0.372019	1	1.13594	IGSF11;CERKL;CD63;EDN2;LIMCH1;PDE6G;H3F3A;PCOLCE;JUNB;AP2A2
NR5A1 (mouse)	7/1020	0.388177	1	1.11012	PTP4A3;PLEKHA1;RBP3;CPE;PHACTR1;FGF2;E2F6
NKX2-8 (human)	2/256	0.442923	1	1.08755	RS1;EDN2
CACYBP (human)	9/1350	0.392508	1	1.06575	WWTR1;PLCB4;GADD45B;FAM57B;GNB1;PCOLCE;SLC17A7;CD47;SYNGR3
NFATC3 (human)	1/116	0.494679	1	1.0372	ARL6
LTF (human)	9/1363	0.403528	1	1.02434	CERKL;RBP3;FAM57B;APLP2;GLO1;RPLP1;SPOP;GNB3;FAM3C
SMARCA2 (human)	10/1536	0.410508	1	0.990873	IGSF11;PSMA3;EDN2;APLP2;GLO1;RPLP1;H3F3A;DNTTIP2;GNAT1;SRSF6
MYC (mouse)	11/1699	0.408862	1	0.989839	SLC24A1;RNF145;PTP4A3;GADD45B;MYO10;GNB2;RPLP1;ANKRD12;STAT3;FAM3C;IPO5
USF1 (mouse)	8/1219	0.421425	1	0.969396	RBM17;SAMD7;PDE6G;RPLP1;SRSF2;NRL;LRRC2;FAIM
POU2F1 (human)	9/1399	0.434074	1	0.917734	IKBIP;CERKL;RNF144B;MAB21L1;PHACTR1;E2F6;MLF1;IPO5;IMPG2
E2F1 (mouse)	19/3056	0.42501	1	0.909362	MYO10;ARL6;MAGI2;DNTTIP2;BTC;NEUROD1;BST2;RS1;PTP4A3;RBP3;MAK;PMVK;PLXNA2;NAA35;PHACTR1;FAM3C;H2-D1;TPT1;SEC22C
FOXO3A (mouse)	4/597	0.463642	1	0.880347	NEUROD1;SOCS3;DNTTIP2;TPT1
CRTC1 (human)	7/1086	0.451915	1	0.875137	RNF144B;PTP4A3;SAMD7;SRSF2;AHR;LRRC2;IMPG2
HMGA1 (mouse)	11/1748	0.446471	1	0.867433	IGSF11;CERKL;GADD45B;PLEKHA1;OXCT1;MAK;GNB2;H3F3A;SRSF2;MLF1;IPO5
HIF1A (human)	10/1586	0.450725	1	0.858901	RS1;SAMD7;PLCB4;SNRNP70;GUCA1B;PCOLCE;GNAT1;ATP1A1;POLR3K;IPO5
POU2F2 (mouse)	11/1754	0.451072	1	0.853475	BTC;CERKL;ARL6;GNB2;RPLP1;TMSB4X;MAB21L1;NRL;GNB3;PHACTR1;LIN7B
TEAD2 (mouse)	10/1591	0.454739	1	0.846678	NEUROD1;SOCS3;FAM57B;TNNT1;H3F3A;GNB3;NAA35;PHACTR1;LIN7B;VAX2
MAX (human)	12/1934	0.460075	1	0.823447	CD63;RNF145;PSMA3;AGTPBP1;GADD45B;ANKRD12;GNB1;STAT3;FAM3C;GNAT1;CD47;AP2A2
MTF1 (human)	9/1440	0.468735	1	0.809528	PLCB4;TMSB4X;STAT3;SPOP;GNAT1;ATP1A1;AGRN;VAX2;POLR3K
SOX10 (mouse)	3/451	0.49342	1	0.803224	STAT3;ATP1A3;LRRC2
GATA6 (human)	9/1447	0.474622	1	0.792342	AGTPBP1;LIMCH1;RBP3;ARL6;RPLP1;ABCA4;AHR;ATP1A1;IMPG2
HNF4A (human)	13/2127	0.477465	1	0.772361	CERKL;WWTR1;RBM17;ROCK2;ABCA4;FGF2;IPO5;RS1;RNF144B;PLCB4;GNB3;SLC17A7;SRSF6
Nkx3-2 (mouse)	7/1122	0.486265	1	0.768927	RBM17;RNF144B;FAM57B;KREMEN1;RHO;GNB3;SYNGR3
NFATC3 (mouse)	11/1801	0.486961	1	0.751271	BTC;IKBIP;CD63;SLC25A37;CEBPD;MYO10;SNRNP70;OXCT1;CPE;NAA35;AHR
RELB (human)	9/1469	0.49304	1	0.740604	IKBIP;CD63;EDN2;RNF207;MAB21L1;ATP1A3;VAX2;TPT1;SEC22C
SPI1 (human)	10/1638	0.492257	1	0.73965	IGSF11;CERKL;RBM17;PLCB4;GADD45B;H3F3A;ABCA4;RHO;GNAT1;POLR3K
SOX10 (human)	1/139	0.55885	1	0.71558	PLCB4
TEAD2 (human)	9/1486	0.507168	1	0.702882	KLHL29;CD63;SLC24A1;ROCK2;APLP2;TMSB4X;H3F3A;GNB1;GUCA1B
RELA (mouse)	10/1656	0.506487	1	0.702194	EDN2;BC027072;PMVK;STAT3;RHO;GNB3;CPE;E2F6;H2-D1;TPT1
CACYBP (mouse)	10/1656	0.506487	1	0.702194	BST2;BC027072;RPLP1;RNF207;KREMEN1;ATP1A3;SLC17A7;REEP6;FGF2;MLF1
PITX2 (human)	21/3528	0.503045	1	0.6991	PHLPP2;CD63;LIMCH1;PDE6G;GLO1;H3F3A;GUCA1B;NRL;IPO5;RS1;RNF145;PLCB4;SNRNP70;MAK;GNB2;SPOP;CPE;NAA35;CD47;SRSF6;E2F6
FOXO3A (human)	5/813	0.518983	1	0.689526	SNRNP70;PDE6G;SPOP;SYNGR3;POLR3K
CEBPD (human)	9/1495	0.514604	1	0.683671	RNF144B;MAK;RNF207;SPOP;PCOLCE;ATP1A1;SRSF6;TPT1;FAIM
MIR133B (human)	9/1500	0.518722	1	0.673219	CD63;CEBPD;PDE6G;TMSB4X;KREMEN1;RHO;NRL;ATP1A1;JUNB
TP53 (human)	17/2866	0.515594	1	0.671677	PHLPP2;WWTR1;CEBPD;GLO1;ABCA4;ATP1A3;ATP1A1;FGF2;VAX2;MAK;GNB2;RNF207;PMVK;SPOP;NAA35;AGRN;SEC22C
ZFHX3 (human)	9/1504	0.522008	1	0.664968	LIMCH1;MAK;GLO1;ANKRD12;PMVK;SPOP;PCOLCE;ATP1A1;E2F6
NRF1 (mouse)	10/1676	0.522177	1	0.662697	RBM17;RNF144B;PSMA3;PTP4A3;AGTPBP1;GNB1;SRSF2;NRL;CD47;POLR3K
PPARG (human)	21/3580	0.532493	1	0.6319	CD63;AGTPBP1;GLO1;RASAL2;ATP1A1;LIN7B;LRRC2;IPO5;RS1;RNF145;PLCB4;RBP3;SNRNP70;OXCT1;GNB2;RNF207;PMVK;SPOP;TPT1;HSPA1B;SEC22C
CRTC3 (human)	6/1008	0.541815	1	0.623555	IGSF11;GNGT1;WWTR1;ATP1A1;HSPA1B;IPO5
FOXA1 (mouse)	10/1705	0.544662	1	0.609159	NEUROD1;RNF144B;LIMCH1;MAK;MAGI2;ABCA4;FAM3C;SYNGR3;LRRC2;TPT1
MAPK14 (human)	7/1190	0.549378	1	0.602282	IKBIP;PSMA3;LIMCH1;ROCK2;PMVK;NRL;RASAL2
CBEPA (human)	8/1366	0.551108	1	0.596489	PLCB4;PCOLCE;ATP1A1;AGRN;JUNB;TPT1;IMPG2;SEC22C
IKZF1 (human)	8/1373	0.557036	1	0.582791	RS1;FAM57B;SNRNP70;PDE6G;RNF207;SPOP;GNAT1;LIN7B
ZBTB7A (human)	8/1373	0.557036	1	0.582791	MAGI2;H3F3A;KREMEN1;SPOP;CD47;AGRN;JUNB;VAX2
RARA (human)	8/1379	0.562092	1	0.571294	RS1;PLCB4;SNRNP70;MAK;RNF207;PMVK;AGRN;LIN7B
CBEPB (human)	15/2598	0.563385	1	0.566306	PHLPP2;SLC24A1;AGTPBP1;GADD45B;ITGA4;MYO10;H3F3A;FGF2;IGSF11;RNF145;MAK;SRSF2;FAIM;IMPG2;SEC22C
NR1H3 (human)	8/1385	0.567125	1	0.560017	RS1;PLCB4;MAK;GNB2;RNF207;GUCA1B;LIN7B;IPO5
RBPJ (mouse)	10/1735	0.567531	1	0.558103	RS1;CERKL;AGTPBP1;GADD45B;FAM57B;APLP2;GNB2;STAT3;NAA35;AHR
SMAD4 (mouse)	9/1580	0.582944	1	0.525477	PHLPP2;PTP4A3;ROCK2;CLSTN1;ANKRD12;SRSF2;KREMEN1;TPT1;IPO5
MYB (human)	8/1409	0.587008	1	0.517035	GNGT1;PHLPP2;PLEKHA1;LIMCH1;ARL6;GLO1;AHR;E2F6
POU3F1 (human)	1/162	0.614933	1	0.513075	PHACTR1
RXRA (human)	8/1422	0.597603	1	0.495106	NEUROD1;RS1;RNF145;GADD45B;PLEKHA1;GNB2;FGF2;HSPA1B
GATA3 (human)	14/2505	0.614667	1	0.464947	KLHL29;PHLPP2;WWTR1;ITGA4;PLEKHA1;ARL6;RPLP1;GUCA1B;AHR;SNRNP70;SRSF2;SRSF6;IMPG2;SEC22C
FOXA2 (mouse)	8/1441	0.612852	1	0.464665	KLHL29;RS1;RNF144B;BC027072;MAK;GLO1;SPOP;MLF1
TP53 (mouse)	7/1266	0.615884	1	0.45812	IKBIP;RBM17;GADD45B;SNRNP70;GLO1;RNF207;SYNGR3
FEV (human)	1/172	0.637055	1	0.448121	H3F3A
FOXA1 (human)	8/1457	0.625467	1	0.440438	RNF145;SAMD7;SNRNP70;PDE6G;SPOP;ATP1A1;FGF2;POLR3K
MYC (human)	7/1302	0.64553	1	0.402245	RNF145;PSMA3;AGTPBP1;GADD45B;ANKRD12;FAM3C;GNAT1
IKZF1 (mouse)	9/1674	0.653235	1	0.391341	PTP4A3;AGTPBP1;GNB2;CLSTN1;ABCA4;RHO;FGF2;E2F6;VAX2
MYOG (mouse)	9/1675	0.653947	1	0.390106	PHLPP2;CERKL;EDN2;ITGA4;PCOLCE;AGRN;LRRC2;IMPG2;SEC22C
RELA (human)	15/2775	0.669745	1	0.370394	CERKL;EDN2;GADD45B;CEBPD;FAM57B;PDE6G;GLO1;PCOLCE;SOCS3;RNF145;SNRNP70;SRSF2;PLXNA2;NAA35;JUNB
YY1 (mouse)	9/1700	0.67149	1	0.360413	IKBIP;PTP4A3;CEBPD;RNF207;GNB1;SLC17A7;REEP6;AGRN;E2F6
MEF2A (human)	15/2800	0.683638	1	0.348285	RBM17;PLEKHA1;ARL6;RPLP1;DNTTIP2;RASAL2;LIN7B;MLF1;GNGT1;RNF144B;SPOP;CPE;NAA35;SRSF6;SEC22C
FOXF1 (human)	7/1352	0.684474	1	0.335524	SLC24A1;SAMD7;PDE6G;SPOP;GNAT1;SYNGR3;POLR3K
STAT5B (mouse)	9/1729	0.691187	1	0.328643	SOCS3;WWTR1;GADD45B;BC027072;MAB21L1;H3F3A;NRL;DNTTIP2;MLF1
TEAD1 (human)	8/1547	0.692205	1	0.325194	SOCS3;WWTR1;MYO10;GNB2;RPLP1;PLXNA2;CPE;MLF1
XBP1 (human)	3/605	0.691461	1	0.312734	WWTR1;AGTPBP1;ATP1A1
APEX1 (human)	7/1373	0.700017	1	0.310824	SAMD7;GNB2;GUCA1B;PCOLCE;E2F6;IPO5;SEC22C
FOXF2 (human)	7/1379	0.704367	1	0.304096	RS1;SNRNP70;GLO1;GNB2;SPOP;LIN7B;IPO5
CBEPA (mouse)	9/1764	0.713994	1	0.293809	BTC;RBM17;RNF144B;SAMD7;CEBPD;SNRNP70;RASAL2;LIN7B;TPT1
FOXF1 (mouse)	1/206	0.703258	1	0.292118	PHACTR1
Arnt::Ahr (mouse)	1/207	0.705012	1	0.28865	OXCT1
BCL6 (human)	7/1399	0.718574	1	0.282669	KLHL29;SOCS3;RNF144B;CEBPD;H3F3A;AHR;ATP1A1
NR3C1 (human)	8/1590	0.721369	1	0.280904	NEUROD1;WWTR1;EDN2;FAM57B;CLSTN1;SLC17A7;GNAT1;TPT1
MYOG (human)	7/1404	0.722054	1	0.277545	GNGT1;GADD45B;RBP3;ARL6;TNNT1;MAB21L1;SRSF2
EIF4EBP1 (human)	1/212	0.713629	1	0.272047	SLC25A37
GFI1 (human)	7/1427	0.737695	1	0.255102	RS1;PLEKHA1;SNRNP70;GNB2;SPOP;LRRC2;IPO5
CREB1 (human)	14/2749	0.751164	1	0.249094	AGTPBP1;GADD45B;STAT3;NRL;RASAL2;RS1;SLC25A37;TNNT1;MAB21L1;PMVK;FAM3C;GNAT1;JUNB;POLR3K
STAT3 (human)	14/2759	0.756029	1	0.242591	CD63;AGTPBP1;CEBPD;PDE6G;RASAL2;MLF1;GNGT1;RNF145;RBP3;OXCT1;PMVK;TPT1;IMPG2;SEC22C
USF1 (human)	7/1441	0.746917	1	0.242306	RNF145;PSMA3;AGTPBP1;GADD45B;ANKRD12;RHO;FAM3C
TP63 (human)	7/1443	0.748216	1	0.24053	SOCS3;PLEKHA1;SNRNP70;GUCA1B;GNAT1;ATP1A1;LIN7B
PGR (human)	7/1447	0.7508	1	0.237014	GNGT1;PHLPP2;WWTR1;PLEKHA1;PHACTR1;MLF1;SEC22C
KLF13 (human)	7/1453	0.754642	1	0.231832	KLHL29;IKBIP;WWTR1;CLSTN1;KREMEN1;SLC17A7;TPT1
ELK4 (human)	7/1453	0.754642	1	0.231832	NEUROD1;SOCS3;PMVK;RHO;RASAL2;SRSF6;AP2A2
STAT1 (human)	8/1667	0.768952	1	0.215528	ROCK2;OXCT1;GLO1;DNTTIP2;REEP6;ATP1A1;TPT1;HSPA1B
HNF4A (mouse)	2/461	0.755252	1	0.208171	NEUROD1;CLSTN1
FOXJ1 (human)	7/1484	0.773831	1	0.206742	RNF145;SAMD7;PLCB4;OXCT1;PMVK;LIN7B;HSPA1B
TFAP2C (human)	7/1485	0.774431	1	0.205978	GADD45B;H3F3A;PLXNA2;GNAT1;JUNB;LIN7B;AP2A2
UBTF (human)	7/1493	0.779195	1	0.19996	RNF144B;PLCB4;FAM57B;STAT3;ATP1A3;PCOLCE;SEC22C
ELK1 (human)	7/1511	0.789646	1	0.187027	IGSF11;RNF145;MYO10;GNB2;MAB21L1;DNTTIP2;SRSF6
ESR1 (human)	7/1513	0.790784	1	0.18564	RNF145;GADD45B;GUCA1B;RHO;DNTTIP2;FGF2;HSPA1B
LOC135440 (human)	1/247	0.767346	1	0.183271	CPE
NR1H2 (human)	2/479	0.77388	1	0.182958	RNF207;IPO5
TFAP2D (human)	6/1324	0.794519	1	0.178184	PDE6G;AGRN;LIN7B;POLR3K;LRRC2;IPO5
HIF1A (mouse)	5/1124	0.793499	1	0.175885	BTC;GNGT1;NRL;NAA35;HSPA1B
LEF1 (mouse)	8/1730	0.803413	1	0.173024	BST2;GNGT1;RNF144B;SAMD7;SNRNP70;TMSB4X;GUCA1B;CPE
RBPJ (human)	7/1535	0.803009	1	0.171021	RNF145;PSMA3;NRL;PCOLCE;ATP1A1;LIN7B;AP2A2
POU2F1 (mouse)	8/1735	0.805978	1	0.170013	BTC;CERKL;ARL6;GNB2;TMSB4X;PHACTR1;LIN7B;IMPG2
SMAD4 (human)	7/1542	0.806785	1	0.166604	KLHL29;MYO10;RPLP1;GNB1;SRSF2;NRL;SEC22C
E2F1 (human)	21/4207	0.824561	1	0.164601	KLHL29;WWTR1;RBM17;GADD45B;LIMCH1;ROCK2;ANKRD12;RASAL2;AP2A2;NEUROD1;RS1;SOCS3;RNF145;TNNT1;SRSF2;REEP6;CD47;AGRN;FAIM;IMPG2;SEC22C
POU1F1 (mouse)	8/1754	0.815497	1	0.159017	RS1;PLCB4;LIMCH1;FAM57B;PDE6G;ATP1A3;POLR3K;SEC22C
MIR138 (human)	6/1356	0.812913	1	0.156668	GNGT1;LIMCH1;SRSF2;CD47;SYNGR3;AP2A2
Stat3 (mouse)	8/1762	0.8194	1	0.15459	BST2;SOCS3;BC027072;RHO;NRL;DNTTIP2;ATP1A1;FGF2
Sox5 (mouse)	3/728	0.803602	1	0.154023	KLHL29;PTP4A3;PMVK
PLAU (human)	6/1362	0.816217	1	0.152924	SLC25A37;PSMA3;PMVK;STAT3;MLF1;TPT1
NFKB1 (human)	17/3497	0.832736	1	0.152104	RBM17;CD63;SLC24A1;SAMD7;GADD45B;APLP2;KREMEN1;PCOLCE;RASAL2;SLC25A37;RBP3;PMVK;PLXNA2;SRSF6;AGRN;JUNB;TPT1
NFYA (human)	12/2549	0.828007	1	0.151881	IKBIP;PSMA3;GLO1;DNTTIP2;SLC17A7;REEP6;SRSF6;POLR3K;LRRC2;TPT1;HSPA1B;IPO5
RXRA (mouse)	2/507	0.80042	1	0.150117	FAM57B;AGRN
NR3C1 (mouse)	8/1775	0.825608	1	0.147643	BTC;GNGT1;RS1;CD63;SAMD7;PLXNA2;DNTTIP2;ATP1A1
NFAT2 (human)	6/1376	0.823751	1	0.144519	WWTR1;RBM17;PLCB4;CPE;AHR;TPT1
SRF (mouse)	8/1782	0.828883	1	0.144024	BST2;CERKL;CD63;SAMD7;SNRNP70;H3F3A;KREMEN1;IMPG2
THRA (human)	1/271	0.798277	1	0.142113	ABCA4
ZNF148 (human)	7/1591	0.831706	1	0.138593	WWTR1;TMSB4X;GNB1;ATP1A3;PCOLCE;SLC17A7;SYNGR3
KLF11 (human)	6/1388	0.830015	1	0.137672	WWTR1;TMSB4X;ATP1A3;PCOLCE;SLC17A7;SYNGR3
ZNF281 (human)	4/986	0.83461	1	0.125373	NEUROD1;CEBPD;H3F3A;AGRN
SAMD9L (human)	6/1415	0.84347	1	0.123389	IGSF11;PHLPP2;PTP4A3;GADD45B;CPE;JUNB
NFIA (human)	6/1416	0.843952	1	0.122889	SOCS3;PLEKHA1;TMSB4X;CLSTN1;AP2A2;MLF1
ELF5 (mouse)	2/556	0.840326	1	0.10697	SAMD7;PDE6G
YY1 (human)	30/6042	0.882282	1	0.106302	SLC24A1;SAMD7;CEBPD;ARL6;RPLP1;RASAL2;ATP1A1;IPO5;GNGT1;SOCS3;OXCT1;TMSB4X;PMVK;IMPG2;WWTR1;AGTPBP1;PLEKHA1;PDE6G;STAT3;MLF1;SLC25A37;RNF145;PSMA3;MAK;RNF207;GNB3;REEP6;TPT1;HSPA1B;FAIM
RORB (mouse)	4/1020	0.853574	1	0.106132	AGTPBP1;MAGI2;AP2A2;TPT1
NR2F1 (mouse)	4/1021	0.854103	1	0.105613	AGTPBP1;MAGI2;AP2A2;TPT1
RUNX2 (human)	6/1458	0.863133	1	0.103539	IGSF11;CERKL;CD63;NRL;ATP1A3;ATP1A1
RORB (human)	4/1035	0.861344	1	0.0986076	H3F3A;ABCA4;FAM3C;JUNB
ARID3A (mouse)	8/1893	0.874743	1	0.0966769	BST2;IKBIP;WWTR1;PLCB4;MAK;GLO1;MAGI2;E2F6
KLF4 (human)	6/1485	0.874421	1	0.0926829	WWTR1;TMSB4X;ATP1A3;PCOLCE;SLC17A7;SYNGR3
JUN (mouse)	7/1699	0.877785	1	0.0918058	MAGI2;PMVK;STAT3;CPE;SYNGR3;AGRN;MLF1
NR2F1 (human)	4/1073	0.879486	1	0.0818328	H3F3A;ABCA4;FAM3C;JUNB
REL (mouse)	7/1752	0.896323	1	0.0747555	BST2;PTP4A3;MYO10;PLEKHA1;OXCT1;NRL;PHACTR1
IRF8 (human)	6/1550	0.898478	1	0.0708376	RBM17;MYO10;ROCK2;NAA35;GNAT1;SRSF6
IRF8 (mouse)	7/1770	0.902062	1	0.0696805	GNGT1;SLC25A37;RNF145;PLCB4;PMVK;H2-D1;IMPG2
REL (human)	1/353	0.876263	1	0.0639638	CLSTN1
NRF1 (human)	5/1356	0.905099	1	0.0628491	RBM17;RNF145;RPLP1;SRSF2;CD47
HMGA1 (human)	5/1379	0.912634	1	0.0566623	WWTR1;TNNT1;DNTTIP2;AHR;MLF1
Pdx1 (mouse)	3/907	0.904795	1	0.0565671	GUCA1B;POLR3K;H2-D1
JUND (human)	5/1380	0.912949	1	0.0564071	PSMA3;LIMCH1;OXCT1;FAM3C;CD47
NR5A1 (human)	5/1389	0.915745	1	0.0541601	RS1;CD63;TNNT1;GNAT1;CD47
AHR (human)	5/1391	0.916356	1	0.0536727	H3F3A;KREMEN1;GNB3;ATP1A3;AP2A2
ATF4 (human)	5/1398	0.918463	1	0.0519998	SLC25A37;GADD45B;STAT3;RASAL2;MLF1
IRF2 (human)	5/1412	0.922539	1	0.048804	PSMA3;MYO10;PDE6G;GUCA1B;AHR
EGR1 (human)	2/681	0.911646	1	0.0464394	RNF145;FGF2
ZNF354C (human)	5/1430	0.927517	1	0.0449729	PLCB4;KREMEN1;LIN7B;E2F6;FAIM
En1 (mouse)	3/957	0.923133	1	0.0428596	CERKL;WWTR1;JUNB
MYOD1 (mouse)	6/1672	0.933219	1	0.042397	GNGT1;IKBIP;PTP4A3;GADD45B;FAM57B;GNB3
JUN (human)	12/2976	0.94421	1	0.0395687	IKBIP;WWTR1;GADD45B;ITGA4;MYO10;LIMCH1;RPLP1;PMVK;ABCA4;SPOP;NRL;FGF2
SND1 (human)	5/1473	0.938289	1	0.0369599	MYO10;OXCT1;SLC17A7;CD47;IPO5
IRF2 (mouse)	6/1706	0.940834	1	0.036666	ITGA4;ARL6;SNRNP70;PDE6G;GLO1;MLF1
SREBF1 (mouse)	6/1735	0.946716	1	0.032369	MAK;STAT3;NRL;REEP6;POLR3K;H2-D1
THRB (human)	7/2034	0.959943	1	0.0240502	KLHL29;RS1;PTP4A3;PLCB4;SPOP;JUNB;SEC22C
SRY (human)	1/469	0.938239	1	0.0232356	ATP1A1
TBP (mouse)	12/3182	0.970256	1	0.0194657	KLHL29;GNGT1;SAMD7;AGTPBP1;ROCK2;MAK;TMSB4X;ANKRD12;PHACTR1;FAM3C;E2F6;FAIM
HNF1A (human)	6/1855	0.965914	1	0.0191752	SLC24A1;PTP4A3;PLCB4;MAK;GNB2;AHR
Sox17 (mouse)	1/500	0.948742	1	0.0179892	VAX2
Nkx2-5 (mouse)	1/515	0.953168	1	0.0159204	MAK
TBX5 (mouse)	5/1663	0.970727	1	0.0152696	GNGT1;WWTR1;FAM57B;ROCK2;MAGI2
NFIC (human)	17/4403	0.984467	1	0.0103321	KLHL29;PLEKHA1;GLO1;MAGI2;STAT3;DNTTIP2;SYNGR3;LRRC2;BTC;PSMA3;SRSF2;NAA35;REEP6;SRSF6;TPT1;HSPA1B;SEC22C
MIB2 (human)	4/1490	0.978142	1	0.0101419	GNB1;ATP1A1;JUNB;VAX2
RUNX2 (mouse)	5/1750	0.979556	1	0.0100884	GLO1;ATP1A3;FGF2;LRRC2;IMPG2
ETS1 (human)	19/4827	0.985706	1	0.00968698	PHLPP2;WWTR1;RBM17;EDN2;ITGA4;PLEKHA1;LIMCH1;ARL6;NRL;RASAL2;AP2A2;LRRC2;BTC;IGSF11;TMSB4X;PMVK;SLC17A7;CD47;JUNB
BRCA1 (human)	5/1809	0.984066	1	0.00758917	PLCB4;GNB3;SYNGR3;JUNB;MLF1
HOXA5 (human)	10/3000	0.9869	1	0.00751342	BTC;GNGT1;IKBIP;RNF144B;SLC24A1;MYO10;TNNT1;ROCK2;SRSF2;NAA35
FOXL1 (human)	23/5755	0.990929	1	0.00622523	KLHL29;IKBIP;PHLPP2;CERKL;RBM17;ITGA4;MYO10;PLEKHA1;ARL6;FAM57B;ROCK2;PDE6G;STAT3;DNTTIP2;ATP1A1;SLC25A37;SNRNP70;OXCT1;TMSB4X;NAA35;HSPA1B;FAIM;IMPG2
Gata1 (mouse)	5/1863	0.987365	1	0.00583365	BTC;RBP3;APLP2;PHACTR1;RASAL2
STAT5B (human)	3/1379	0.989172	1	0.0040486	SOCS3;FGF2;TPT1
Prrx2 (mouse)	6/2205	0.991719	1	0.00386769	MAK;MAGI2;GUCA1B;PLXNA2;POLR3K;H2-D1
MZF1 1-4 (human)	8/2705	0.992662	1	0.00372367	BST2;EDN2;LIMCH1;CLSTN1;STAT3;KREMEN1;ATP1A3;FGF2
ELK1 (mouse)	4/1727	0.992586	1	0.00294627	IKBIP;GADD45B;NRL;PCOLCE
PRDM1 (human)	3/1468	0.993041	1	0.00243937	OXCT1;ANKRD12;ATP1A3
JUND (mouse)	4/1764	0.993775	1	0.0024205	ITGA4;MAK;FAM3C;MLF1
SPIB (human)	1/760	0.98939	1	0.00239926	MAK
Sox2 (mouse)	4/1797	0.99468	1	0.00202961	PLCB4;NAA35;SRSF6;POLR3K
Pax2 (mouse)	3/1516	0.994537	1	0.00185314	PLEKHA1;SYNGR3;IMPG2
ETS1 (mouse)	3/1681	0.997662	1	0.000714112	BTC;IKBIP;SRSF6
NFYB (mouse)	3/1748	0.998355	1	0.000482996	MAK;NRL;POLR3K
NFYA (mouse)	3/1748	0.998355	1	0.000482996	MAK;NRL;POLR3K
CPEB1 (mouse)	3/1748	0.998355	1	0.000482996	MAK;NRL;POLR3K
ETV4 (mouse)	3/1773	0.998559	1	0.000417197	PSMA3;FAM57B;PHACTR1
CBEPB (mouse)	8/3275	0.99937	1	0.000262949	WWTR1;RBM17;AGTPBP1;ROCK2;MAK;PMVK;NAA35;PHACTR1
FOS (human)	1/1394	0.999789	1	2.5864e-05	AGTPBP1
FOXC1 (human)	55/13142	0.999985	1	1.09128e-05	FAM57B;GUCA1B;NRL;FGF2;IPO5;GNGT1;RS1;TMSB4X;PHACTR1;ITGA4;LIMCH1;APLP2;MAGI2;DNTTIP2;PCOLCE;MLF1;BTC;PLCB4;RBP3;TNNT1;RNF207;SRSF2;NAA35;CD47;SRSF6;FAIM;SEC22C;PHLPP2;CERKL;CD63;ARL6;ROCK2;ANKRD12;ATP1A1;NEUROD1;SOCS3;PMVK;SPOP;SLC17A7;E2F6;IMPG2;KLHL29;GADD45B;MYO10;PLEKHA1;H3F3A;ABCA4;STAT3;IGSF11;SLC25A37;RNF145;GNB2;GNB3;CPE;HSPA1B
GATA2 (human)	34/9985	0.999994	1	3.59982e-06	PHLPP2;CERKL;SLC24A1;ARL6;FAM57B;ANKRD12;ATP1A3;AHR;RASAL2;ATP1A1;LRRC2;GNGT1;RS1;SNRNP70;OXCT1;TMSB4X;RHO;IMPG2;KLHL29;ITGA4;MYO10;PLEKHA1;LIMCH1;ABCA4;DNTTIP2;IGSF11;PSMA3;PLCB4;GNB1;GNB3;NAA35;CD47;TPT1;FAIM
