# Supplementary material for: Single-cell RNA sequencing of the retina in a model of retinitis pigmentosa reveals early responses to degeneration in rods and cones
Source: BMC Biol. 2022 Apr 12;20:86. doi: 10.1186/s12915-022-01280-9 (PMC9006580; doi:10.1186/s12915-022-01280-9)
Supplement: Supplementary file 11 — Additional file 11. Differential gene expression analysis among rd10 and wild-type cones in cluster C04. Differential gene expression analysis was performed to determine transcriptomic changes in rd10 cones compared to wild types at P21 . All transcripts were additionally checked for significant differential expression in early rod degeneration (Additional file 2) or late rod degeneration (Additional file 3). Avg_logFC values larger than 0 indicate that the gene is upregulated in rd10 cones compared to wild types. DE: differentially expressed. [file 12915_2022_1280_MOESM11_ESM.xlsx]

## Sheet: Sheet1
gene	p_val	avg_logFC	pct.1	pct.2	p_val_adj	rods_DE_comparison		Columns
Egr1	9.18837e-80	1.76086	0.75	0.152	1.71685e-75	DE in rods - early degeneration		p_val	p-value without adjustment
Rasa2	3.69291e-39	0.883764	0.656	0.273	6.90021e-35	DE in rods - early degeneration		avg_logFC	Natural log fold change of average expression in cluster vs. remainder of dataset
Cd63	4.38679e-28	0.874187	0.42	0.104	8.19672e-24	DE in rods - both analyses		pct.1	Percentage of cells expressing the gene in cluster
Ctnnbip1	4.76665e-27	0.821901	0.492	0.198	8.90649e-23	Not DE in rod analyses		pct.2	Average percentage of cells expressing the gene per cluster in remainder of dataset
Junb	2.90562e-30	0.814984	0.412	0.08	5.42916e-26	DE in rods - both analyses		p_val_adj	Bonferroni-corrected p-value
Tnfrsf12a	2.37543e-21	0.809432	0.245	0.021	4.43849e-17	Not DE in rod analyses		Comparison to DE analyses for rods	Whether a gene was determined to be significantly DE in analyses ran among rods (early degeneration: Table S2, late degeneration: Table S4)
Erdr1	8.82471e-36	0.770375	0.761	0.449	1.6489e-31	DE in rods - both analyses
Map3k8	3.40929e-20	0.735729	0.289	0.056	6.37026e-16	Not DE in rod analyses
Diras2	2.19721e-31	0.707699	0.457	0.11	4.1055e-27	Not DE in rod analyses
Zfand5	7.67655e-27	0.687948	0.667	0.385	1.43436e-22	DE in rods - early degeneration
Gabarap	1.70878e-29	0.674303	0.739	0.46	3.19286e-25	DE in rods - early degeneration
Krt18	7.41115e-24	0.67059	0.788	0.588	1.38477e-19	DE in rods - early degeneration
Sdc4	2.90624e-22	0.648905	0.502	0.217	5.43031e-18	DE in rods - early degeneration
Ctnnal1	1.25159e-21	0.648014	0.323	0.072	2.3386e-17	DE in rods - early degeneration
Gabarapl1	5.80181e-28	0.620841	0.721	0.428	1.08407e-23	Not DE in rod analyses
Nr4a1	5.59523e-22	0.619474	0.442	0.16	1.04547e-17	DE in rods - early degeneration
Hbb-bt	8.67177e-18	0.619326	0.491	0.23	1.62032e-13	DE in rods - early degeneration
Inhbb	1.67896e-23	0.619077	0.278	0.029	3.13713e-19	Not DE in rod analyses
Ier2	9.43766e-21	0.61649	0.364	0.104	1.76343e-16	DE in rods - early degeneration
Hbb-bs	1.13077e-23	0.607612	0.933	0.805	2.11285e-19	DE in rods - early degeneration
Ubc	3.18518e-28	0.60337	0.804	0.578	5.9515e-24	Not DE in rod analyses
Mat2a	1.441e-27	0.594446	0.935	0.813	2.6925e-23	DE in rods - early degeneration
Bambi	3.69475e-17	0.581988	0.302	0.086	6.90363e-13	Not DE in rod analyses
Ccnl1	6.74126e-23	0.579336	0.704	0.447	1.25961e-18	DE in rods - early degeneration
Hsp90b1	3.01617e-27	0.571588	0.871	0.698	5.63572e-23	DE in rods - early degeneration
Gse1	3.56846e-21	0.55495	0.559	0.278	6.66767e-17	DE in rods - early degeneration
Jund	1.9521e-19	0.523911	0.66	0.42	3.64749e-15	Not DE in rod analyses
Nab2	1.4242e-19	0.523165	0.215	0.013	2.66112e-15	Not DE in rod analyses
Osbpl3	8.85413e-16	0.521577	0.472	0.249	1.65439e-11	Not DE in rod analyses
Hba-a1	3.70661e-13	0.516749	0.602	0.372	6.92579e-09	DE in rods - early degeneration
Tubb4b	3.95424e-14	0.516331	0.448	0.251	7.38849e-10	DE in rods - early degeneration
Tubb5	2.90849e-18	0.509961	0.764	0.553	5.43452e-14	DE in rods - early degeneration
Celf3	7.83975e-19	0.50236	0.705	0.473	1.46486e-14	Not DE in rod analyses
Plekha1	1.5607e-17	0.500206	0.561	0.318	2.91616e-13	DE in rods - both analyses
Capns1	4.05945e-13	0.493892	0.302	0.123	7.58508e-09	Not DE in rod analyses
Ptprn	4.58249e-16	0.492615	0.537	0.283	8.56239e-12	DE in rods - early degeneration
Kmt2a	2.88392e-18	0.479714	0.75	0.513	5.38861e-14	DE in rods - late degeneration
Dlg4	1.21041e-20	0.469763	0.764	0.545	2.26165e-16	DE in rods - early degeneration
Gabrb3	2.81394e-18	0.467982	0.699	0.473	5.25785e-14	Not DE in rod analyses
Lpin1	4.08466e-16	0.463857	0.375	0.147	7.63219e-12	Not DE in rod analyses
Ddx17	3.90123e-18	0.46002	0.767	0.556	7.28945e-14	DE in rods - early degeneration
Chka	4.66718e-12	0.456784	0.384	0.198	8.72063e-08	Not DE in rod analyses
Socs5	3.08376e-13	0.454503	0.382	0.184	5.76201e-09	Not DE in rod analyses
Pip5k1a	2.81005e-14	0.453938	0.401	0.19	5.25058e-10	Not DE in rod analyses
Eif2ak3	1.05231e-10	0.452011	0.192	0.051	1.96624e-06	Not DE in rod analyses
Klhl18	2.84883e-17	0.447679	0.651	0.406	5.32304e-13	Not DE in rod analyses
Mfsd4a	6.08905e-13	0.447532	0.37	0.174	1.13774e-08	Not DE in rod analyses
Ddit3	3.57735e-10	0.446711	0.433	0.254	6.68428e-06	Not DE in rod analyses
Hexim1	4.9172e-14	0.440991	0.223	0.048	9.18778e-10	DE in rods - early degeneration
Rbm17	4.99315e-11	0.439734	0.408	0.23	9.3297e-07	DE in rods - both analyses
Xbp1	3.52771e-14	0.438308	0.507	0.297	6.59152e-10	Not DE in rod analyses
Manf	7.30166e-15	0.435532	0.672	0.487	1.36432e-10	Not DE in rod analyses
Neurl1a	6.23608e-14	0.434743	0.356	0.15	1.16521e-09	DE in rods - early degeneration
Foxred2	1.77598e-11	0.43465	0.301	0.128	3.31843e-07	Not DE in rod analyses
D430019H16Rik	8.67022e-12	0.432753	0.302	0.131	1.62003e-07	Not DE in rod analyses
Actb	1.95733e-12	0.429985	0.766	0.591	3.65727e-08	Not DE in rod analyses
Mob1b	4.19327e-10	0.428957	0.319	0.155	7.83512e-06	Not DE in rod analyses
Prkar1a	9.26267e-15	0.420815	0.592	0.372	1.73073e-10	Not DE in rod analyses
Dynll1	1.01895e-22	0.418693	0.891	0.743	1.90391e-18	DE in rods - early degeneration
Slc38a2	7.18679e-10	0.417808	0.31	0.15	1.34285e-05	DE in rods - early degeneration
Agtpbp1	4.01395e-13	0.413655	0.597	0.401	7.50006e-09	DE in rods - both analyses
BC027072	8.07524e-15	0.412159	0.573	0.324	1.50886e-10	DE in rods - both analyses
Fgf2	8.07111e-14	0.411783	0.147	0.005	1.50809e-09	DE in rods - both analyses
Arid3b	2.49968e-11	0.410754	0.416	0.227	4.67065e-07	Not DE in rod analyses
Pdia6	2.41829e-10	0.408931	0.665	0.524	4.51857e-06	Not DE in rod analyses
Trak2	6.5907e-16	0.407862	0.635	0.406	1.23147e-11	Not DE in rod analyses
Stk35	2.33373e-08	0.403039	0.291	0.147	0.000436058	Not DE in rod analyses
Dnaja1	4.23373e-15	0.402515	0.707	0.503	7.91073e-11	Not DE in rod analyses
Mxra7	3.92509e-12	0.40209	0.443	0.249	7.33404e-08	Not DE in rod analyses
Mid1	4.13301e-12	0.401216	0.241	0.078	7.72252e-08	Not DE in rod analyses
Slc35g1	1.76035e-11	0.400631	0.332	0.155	3.28922e-07	Not DE in rod analyses
Tmem176a	5.11134e-10	0.39975	0.157	0.032	9.55055e-06	Not DE in rod analyses
Stk40	3.20966e-14	0.396225	0.286	0.086	5.99726e-10	Not DE in rod analyses
Slc26a2	5.4175e-09	0.394822	0.278	0.128	0.000101226	Not DE in rod analyses
Egr3	2.90096e-10	0.393882	0.11	0.005	5.42044e-06	Not DE in rod analyses
Hsp90ab1	7.91328e-20	0.393732	0.905	0.765	1.4786e-15	DE in rods - early degeneration
Pmvk	1.52352e-09	0.392797	0.293	0.144	2.84669e-05	DE in rods - both analyses
Mrfap1	2.37541e-16	0.391729	0.792	0.631	4.43846e-12	Not DE in rod analyses
Col17a1	7.71866e-11	0.390197	0.169	0.035	1.44223e-06	Not DE in rod analyses
Ppp3ca	3.13171e-12	0.386825	0.532	0.329	5.8516e-08	Not DE in rod analyses
Flcn	6.88892e-10	0.384919	0.367	0.203	1.2872e-05	DE in rods - early degeneration
Clu	1.2556e-09	0.38485	0.662	0.5	2.34609e-05	DE in rods - early degeneration
BC005537	2.51343e-13	0.384361	0.629	0.452	4.69634e-09	DE in rods - early degeneration
Cxxc5	1.44959e-12	0.381009	0.475	0.267	2.70856e-08	Not DE in rod analyses
Spred3	1.73378e-09	0.380244	0.34	0.187	3.23956e-05	Not DE in rod analyses
Eif3b	1.85383e-14	0.379591	0.821	0.61	3.46388e-10	DE in rods - early degeneration
Dot1l	4.30161e-09	0.377795	0.304	0.147	8.03756e-05	DE in rods - early degeneration
Nab1	1.17857e-09	0.377471	0.282	0.128	2.20216e-05	Not DE in rod analyses
Arhgef2	1.22245e-09	0.376286	0.361	0.198	2.28415e-05	DE in rods - early degeneration
Atp6v1f	9.97511e-14	0.373946	0.643	0.439	1.86385e-09	Not DE in rod analyses
Tnpo1	7.56946e-14	0.373676	0.504	0.291	1.41435e-09	DE in rods - early degeneration
Heg1	1.37544e-12	0.372891	0.628	0.422	2.57001e-08	DE in rods - early degeneration
Camk2b	8.74305e-13	0.370998	0.742	0.567	1.63364e-08	Not DE in rod analyses
Hspa5	9.98378e-13	0.370099	0.873	0.754	1.86547e-08	DE in rods - early degeneration
Etv5	2.26352e-11	0.369134	0.256	0.091	4.22939e-07	Not DE in rod analyses
Kcnma1	1.8166e-09	0.368884	0.507	0.348	3.39431e-05	Not DE in rod analyses
Ptpn1	8.18217e-10	0.367396	0.329	0.171	1.52884e-05	Not DE in rod analyses
Msi2	3.00429e-12	0.364023	0.716	0.556	5.61352e-08	Not DE in rod analyses
Atf4	1.83617e-10	0.361529	0.769	0.626	3.43089e-06	Not DE in rod analyses
Selenok	4.9624e-14	0.35936	0.842	0.711	9.27224e-10	Not DE in rod analyses
Lrtm1	8.2782e-12	0.358023	0.47	0.267	1.54678e-07	Not DE in rod analyses
Tnnt1	5.0866e-07	0.356596	0.131	0.037	0.00950432	DE in rods - late degeneration
Ywhaz	1.25604e-09	0.355292	0.485	0.326	2.34691e-05	DE in rods - early degeneration
Snap25	9.4107e-16	0.353826	0.895	0.77	1.75839e-11	DE in rods - early degeneration
Elfn1	1.69334e-11	0.352539	0.371	0.176	3.164e-07	DE in rods - early degeneration
Mef2d	2.49532e-13	0.349694	0.761	0.607	4.6625e-09	DE in rods - early degeneration
Arhgap27	4.47457e-10	0.347682	0.19	0.053	8.36073e-06	Not DE in rod analyses
Abi2	3.35875e-10	0.344339	0.4	0.222	6.27583e-06	Not DE in rod analyses
Dll1	1.97069e-09	0.343966	0.296	0.144	3.68223e-05	Not DE in rod analyses
Sertad2	5.17682e-09	0.343415	0.171	0.048	9.67289e-05	DE in rods - early degeneration
Atp5g3	9.6438e-14	0.341834	0.841	0.722	1.80194e-09	Not DE in rod analyses
Hnrnph1	2.3651e-10	0.340651	0.687	0.548	4.41918e-06	DE in rods - early degeneration
Fabp5	9.02626e-09	0.337199	0.266	0.123	0.000168656	Not DE in rod analyses
Inppl1	5.79561e-10	0.336409	0.321	0.152	1.08291e-05	Not DE in rod analyses
Arid1a	2.58081e-10	0.335968	0.334	0.158	4.82224e-06	Not DE in rod analyses
Tfe3	2.05723e-10	0.33593	0.235	0.08	3.84393e-06	Not DE in rod analyses
Csnk1e	4.57477e-09	0.335923	0.474	0.316	8.54795e-05	Not DE in rod analyses
Tmem176b	2.33712e-07	0.335	0.207	0.088	0.00436692	Not DE in rod analyses
Cpsf7	3.14156e-09	0.333934	0.272	0.123	5.87001e-05	Not DE in rod analyses
Btg2	2.24727e-11	0.333626	0.72	0.545	4.19903e-07	Not DE in rod analyses
Vezf1	2.58741e-11	0.331976	0.559	0.342	4.83458e-07	Not DE in rod analyses
Hnrnpu	6.55696e-12	0.330713	0.742	0.561	1.22517e-07	Not DE in rod analyses
Cbx6	1.40999e-08	0.330659	0.42	0.262	0.000263457	Not DE in rod analyses
Fos	1.5685e-15	0.329003	0.491	0.227	2.93075e-11	Not DE in rod analyses
Pcbp1	8.3069e-12	0.328136	0.619	0.43	1.55214e-07	Not DE in rod analyses
Rragd	1.59702e-10	0.327931	0.333	0.155	2.98402e-06	Not DE in rod analyses
Igf1r	5.87282e-10	0.32761	0.547	0.361	1.09734e-05	Not DE in rod analyses
Dusp5	2.89777e-09	0.327107	0.151	0.035	5.41449e-05	Not DE in rod analyses
Arf3	2.2789e-10	0.326527	0.236	0.083	4.25812e-06	Not DE in rod analyses
Akap11	4.44748e-14	0.326007	0.826	0.642	8.31012e-10	DE in rods - early degeneration
Tjp2	3.43285e-09	0.325817	0.198	0.067	6.41428e-05	Not DE in rod analyses
Skil	5.87696e-08	0.325496	0.299	0.166	0.00109811	Not DE in rod analyses
Mllt6	6.54958e-13	0.325024	0.54	0.31	1.22379e-08	DE in rods - early degeneration
Sema3f	8.89231e-11	0.324419	0.419	0.225	1.66153e-06	Not DE in rod analyses
Kcng1	3.63117e-12	0.322305	0.141	0.011	6.78483e-08	Not DE in rod analyses
Kcnb1	1.45767e-12	0.320922	0.908	0.845	2.72365e-08	DE in rods - early degeneration
Hsph1	1.05652e-08	0.320515	0.546	0.385	0.000197411	Not DE in rod analyses
Rab11fip4	3.4027e-11	0.320103	0.146	0.019	6.35795e-07	Not DE in rod analyses
Pcbp2	1.05469e-14	0.319959	0.868	0.738	1.9707e-10	DE in rods - early degeneration
Sertad1	3.13533e-09	0.319434	0.11	0.011	5.85836e-05	Not DE in rod analyses
Rpl10	4.68877e-09	0.315823	0.632	0.481	8.76097e-05	Not DE in rod analyses
Ppia	7.78011e-12	0.315306	0.849	0.676	1.45371e-07	DE in rods - early degeneration
Irf2bpl	9.26432e-13	0.31462	0.213	0.048	1.73104e-08	Not DE in rod analyses
Prdm8	1.35083e-07	0.313471	0.376	0.23	0.00252403	Not DE in rod analyses
Trim9	2.15697e-08	0.313204	0.294	0.152	0.00040303	Not DE in rod analyses
Mlf2	3.57389e-12	0.313159	0.737	0.578	6.67781e-08	Not DE in rod analyses
Lars2	2.25486e-08	0.313108	0.408	0.249	0.00042132	DE in rods - early degeneration
Lynx1	1.18103e-07	0.312322	0.443	0.299	0.00220676	Not DE in rod analyses
Dnmt3a	3.40677e-10	0.311933	0.611	0.441	6.36555e-06	Not DE in rod analyses
Plk5	9.01034e-08	0.311863	0.567	0.425	0.00168358	Not DE in rod analyses
Frmd6	8.11837e-06	0.310757	0.316	0.203	0.151692	Not DE in rod analyses
Psmb3	4.9362e-09	0.309785	0.58	0.433	9.22328e-05	Not DE in rod analyses
Atp5h	4.03778e-14	0.309745	0.868	0.762	7.5446e-10	Not DE in rod analyses
Gls	4.11737e-11	0.309538	0.818	0.698	7.69331e-07	DE in rods - early degeneration
Plec	6.84971e-09	0.308892	0.34	0.176	0.000127987	Not DE in rod analyses
Atp11a	1.47378e-07	0.308718	0.455	0.305	0.00275376	DE in rods - early degeneration
Casc3	2.61801e-09	0.308465	0.206	0.07	4.89176e-05	Not DE in rod analyses
Rplp2	3.80091e-11	0.308008	0.796	0.647	7.102e-07	Not DE in rod analyses
Midn	1.00079e-08	0.307953	0.179	0.056	0.000186998	Not DE in rod analyses
Ppp2r5a	1.31485e-08	0.306884	0.277	0.128	0.000245679	Not DE in rod analyses
Abcg1	1.7602e-07	0.306536	0.297	0.16	0.00328892	Not DE in rod analyses
Medag	2.06375e-07	0.305673	0.155	0.051	0.00385612	Not DE in rod analyses
Gamt	1.49567e-07	0.304228	0.127	0.032	0.00279465	Not DE in rod analyses
Tnks2	8.7973e-09	0.304213	0.521	0.353	0.000164378	DE in rods - early degeneration
Calr	3.49111e-10	0.303692	0.859	0.762	6.52313e-06	Not DE in rod analyses
Rundc3a	5.75326e-09	0.30305	0.45	0.289	0.0001075	DE in rods - early degeneration
Gadd45a	2.12125e-06	0.302478	0.258	0.139	0.0396356	Not DE in rod analyses
C1ql3	2.42501e-05	0.300614	0.411	0.305	0.453113	Not DE in rod analyses
Gadd45b	2.2184e-08	0.299659	0.151	0.04	0.000414507	DE in rods - both analyses
Ppp1r10	1.35934e-09	0.298913	0.433	0.251	2.53994e-05	Not DE in rod analyses
Brd4	2.86057e-08	0.298479	0.204	0.078	0.000534498	Not DE in rod analyses
Prrc2a	1.97155e-10	0.298004	0.536	0.342	3.68385e-06	DE in rods - early degeneration
Cox5a	2.94902e-12	0.297799	0.907	0.743	5.51025e-08	Not DE in rod analyses
Ankrd40	6.85794e-09	0.297127	0.554	0.396	0.000128141	Not DE in rod analyses
Dusp7	8.57238e-08	0.296857	0.233	0.102	0.00160175	Not DE in rod analyses
Sh3bgrl3	2.38988e-08	0.296738	0.163	0.048	0.000446549	Not DE in rod analyses
Pcdh15	9.34431e-11	0.296539	0.924	0.826	1.74598e-06	DE in rods - early degeneration
Hsp90aa1	5.75597e-25	0.296196	0.989	0.976	1.0755e-20	DE in rods - early degeneration
Mdm2	1.09473e-07	0.295744	0.341	0.193	0.00204551	Not DE in rod analyses
Ctnnb1	8.4903e-09	0.294695	0.517	0.34	0.000158641	Not DE in rod analyses
Stxbp5	2.14651e-06	0.294569	0.459	0.326	0.0401075	Not DE in rod analyses
AC170188.1	2.1457e-06	0.2936	0.28	0.158	0.0400923	Not DE in rod analyses
Raly	1.97058e-06	0.293092	0.541	0.425	0.0368203	Not DE in rod analyses
Map4	5.02439e-08	0.293072	0.531	0.369	0.000938808	Not DE in rod analyses
Tnc	8.31237e-11	0.292943	0.153	0.024	1.55317e-06	Not DE in rod analyses
Trir	2.10287e-08	0.292489	0.472	0.318	0.000392921	Not DE in rod analyses
Camk2g	1.61564e-07	0.291776	0.502	0.361	0.00301882	DE in rods - early degeneration
March7	2.53903e-06	0.290879	0.399	0.278	0.0474418	Not DE in rod analyses
Pdlim7	2.81491e-05	0.290596	0.159	0.075	0.525965	Not DE in rod analyses
Ddx3x	6.89865e-09	0.290324	0.492	0.316	0.000128901	Not DE in rod analyses
Jun	3.90421e-06	0.288847	0.406	0.275	0.0729502	Not DE in rod analyses
Mafg	1.40804e-06	0.287525	0.317	0.182	0.0263092	Not DE in rod analyses
Tpd52	2.71953e-08	0.287504	0.733	0.62	0.000508145	Not DE in rod analyses
Rsrp1	2.9119e-15	0.287451	0.978	0.89	5.44089e-11	Not DE in rod analyses
Prrc2b	8.47452e-08	0.287163	0.461	0.305	0.00158346	DE in rods - early degeneration
Reep2	1.01379e-06	0.286814	0.263	0.144	0.0189427	Not DE in rod analyses
Ddr1	1.04361e-10	0.28652	0.157	0.027	1.94998e-06	Not DE in rod analyses
Plcb4	8.9505e-08	0.28649	0.439	0.281	0.0016724	DE in rods - both analyses
Snrpe	2.43356e-08	0.286359	0.553	0.39	0.00045471	Not DE in rod analyses
Sh2b3	1.20536e-08	0.286348	0.148	0.035	0.000225222	Not DE in rod analyses
Cited1	4.25608e-07	0.286101	0.22	0.102	0.00795249	Not DE in rod analyses
Eef1a1	1.6383e-11	0.285657	0.927	0.832	3.06117e-07	Not DE in rod analyses
Acsl3	9.02119e-10	0.285302	0.671	0.481	1.68561e-05	Not DE in rod analyses
Dusp26	8.70969e-06	0.28482	0.283	0.174	0.162741	Not DE in rod analyses
Elovl5	7.11588e-07	0.284478	0.223	0.107	0.013296	Not DE in rod analyses
Jchain	2.27698e-07	0.284257	0.627	0.484	0.00425453	DE in rods - early degeneration
Atp6v1b2	1.57239e-09	0.283593	0.796	0.658	2.93801e-05	DE in rods - early degeneration
Ung	8.12202e-09	0.283002	0.135	0.027	0.00015176	Not DE in rod analyses
Zfp219	5.01833e-06	0.282686	0.25	0.142	0.0937675	Not DE in rod analyses
Nr1d2	5.33909e-08	0.282613	0.493	0.326	0.000997609	Not DE in rod analyses
Sf1	5.25873e-07	0.282267	0.316	0.184	0.00982594	Not DE in rod analyses
Bcor	2.00114e-08	0.281961	0.343	0.182	0.000373913	Not DE in rod analyses
Lgr5	3.19426e-08	0.281811	0.239	0.099	0.000596847	Not DE in rod analyses
Xiap	1.04086e-08	0.281382	0.781	0.658	0.000194484	Not DE in rod analyses
Msi1	4.5604e-08	0.281356	0.771	0.66	0.000852111	DE in rods - early degeneration
Tuba1b	3.55876e-07	0.28092	0.657	0.537	0.00664955	Not DE in rod analyses
Ywhag	1.23109e-07	0.279585	0.277	0.144	0.0023003	Not DE in rod analyses
Ywhab	9.02184e-08	0.279477	0.551	0.401	0.00168573	Not DE in rod analyses
Uqcr10	2.80773e-08	0.279383	0.778	0.663	0.000524625	Not DE in rod analyses
Fam104a	5.23957e-08	0.278834	0.514	0.356	0.000979013	Not DE in rod analyses
Rab10	2.2337e-06	0.278142	0.316	0.193	0.0417366	Not DE in rod analyses
Cltc	1.75365e-09	0.27733	0.632	0.441	3.27669e-05	DE in rods - early degeneration
Mrps23	5.61809e-07	0.276787	0.262	0.139	0.0104974	Not DE in rod analyses
Lasp1	1.55682e-09	0.275206	0.346	0.182	2.90892e-05	Not DE in rod analyses
Cd47	8.31546e-06	0.274948	0.545	0.457	0.155374	DE in rods - both analyses
Cerk	2.49856e-07	0.274732	0.513	0.366	0.00466856	Not DE in rod analyses
Six6	3.7609e-09	0.27421	0.725	0.548	7.02724e-05	Not DE in rod analyses
Lysmd2	6.91248e-06	0.274196	0.275	0.171	0.12916	Not DE in rod analyses
Tab2	1.59062e-05	0.274096	0.209	0.112	0.297208	Not DE in rod analyses
Cltb	7.6561e-09	0.273986	0.843	0.727	0.000143054	Not DE in rod analyses
Grsf1	3.60035e-08	0.273959	0.337	0.187	0.000672726	Not DE in rod analyses
Klf10	6.13402e-08	0.273135	0.115	0.021	0.00114614	Not DE in rod analyses
Pfn1	2.93392e-06	0.273036	0.408	0.278	0.0548203	Not DE in rod analyses
Ptms	2.38588e-11	0.272965	0.887	0.762	4.45801e-07	Not DE in rod analyses
Hba-a2	0.00137358	0.272816	0.497	0.388	1	DE in rods - early degeneration
Spred1	2.23775e-06	0.27126	0.25	0.134	0.0418123	Not DE in rod analyses
Pja2	1.39197e-06	0.271209	0.412	0.286	0.0260089	Not DE in rod analyses
Coq10b	3.29211e-05	0.270478	0.304	0.198	0.615131	Not DE in rod analyses
Tcirg1	1.42907e-08	0.27043	0.146	0.035	0.000267022	Not DE in rod analyses
Pclo	7.22389e-05	0.269443	0.368	0.267	1	Not DE in rod analyses
Prmt8	4.30112e-06	0.268937	0.356	0.238	0.0803664	Not DE in rod analyses
Ogt	2.34419e-08	0.266949	0.707	0.567	0.000438011	Not DE in rod analyses
Zfp148	9.50602e-07	0.266625	0.337	0.206	0.017762	Not DE in rod analyses
Nrip1	3.71735e-08	0.266267	0.588	0.414	0.000694588	Not DE in rod analyses
Herpud1	9.03066e-06	0.266078	0.284	0.168	0.168738	Not DE in rod analyses
Pygm	1.54257e-09	0.265999	0.76	0.626	2.88228e-05	Not DE in rod analyses
Eif1	1.12354e-17	0.265279	0.973	0.939	2.09934e-13	DE in rods - early degeneration
Atp2a2	7.92486e-09	0.265135	0.652	0.503	0.000148076	Not DE in rod analyses
Hcrtr1	6.38574e-08	0.264429	0.146	0.04	0.00119318	Not DE in rod analyses
Mpp6	7.86631e-09	0.263047	0.857	0.738	0.000146982	Not DE in rod analyses
Eif4g2	9.5179e-10	0.261189	0.848	0.727	1.77842e-05	Not DE in rod analyses
Nin	9.0793e-07	0.260668	0.224	0.104	0.0169647	DE in rods - early degeneration
Dcun1d3	6.47935e-07	0.260585	0.222	0.102	0.0121067	Not DE in rod analyses
Unc45a	1.36072e-06	0.260383	0.277	0.15	0.025425	Not DE in rod analyses
Hspa8	2.20748e-15	0.260264	0.985	0.939	4.12467e-11	DE in rods - early degeneration
Wdr47	1.48312e-05	0.259799	0.324	0.206	0.277121	DE in rods - early degeneration
Sall2	1.48445e-07	0.25951	0.164	0.053	0.00277369	Not DE in rod analyses
Pkig	7.80401e-05	0.259304	0.556	0.463	1	Not DE in rod analyses
Sv2a	7.79681e-07	0.258451	0.564	0.425	0.0145683	Not DE in rod analyses
Braf	1.49836e-05	0.258073	0.37	0.251	0.279968	Not DE in rod analyses
Cpt1a	1.01709e-08	0.257869	0.422	0.254	0.000190043	Not DE in rod analyses
Srsf6	9.23951e-07	0.256938	0.472	0.337	0.017264	DE in rods - late degeneration
Nme1	1.40885e-08	0.256919	0.733	0.588	0.000263244	Not DE in rod analyses
Pfn2	3.0813e-07	0.256212	0.424	0.283	0.00575741	Not DE in rod analyses
Ubl3	3.26594e-06	0.255989	0.452	0.321	0.0610241	Not DE in rod analyses
Inpp5f	1.26118e-08	0.255776	0.114	0.016	0.000235652	Not DE in rod analyses
Trib1	4.21234e-08	0.255034	0.141	0.035	0.000787076	DE in rods - early degeneration
Tuba1a	2.96801e-06	0.254946	0.674	0.572	0.0554573	Not DE in rod analyses
Agr2	0.000523547	0.254597	0.399	0.31	1	Not DE in rod analyses
Ncoa6	1.36357e-07	0.254564	0.222	0.094	0.00254784	Not DE in rod analyses
Tnk2	1.83756e-07	0.254293	0.204	0.086	0.00343348	Not DE in rod analyses
Zfp516	3.37314e-06	0.254119	0.204	0.096	0.0630271	Not DE in rod analyses
Nfic	3.81806e-06	0.253927	0.529	0.412	0.0713405	Not DE in rod analyses
Cox6b1	2.53771e-08	0.253922	0.808	0.698	0.000474172	Not DE in rod analyses
Kcnk3	2.3611e-07	0.253765	0.126	0.032	0.00441171	Not DE in rod analyses
Bub1b	2.87612e-08	0.25371	0.203	0.072	0.000537403	Not DE in rod analyses
Sncb	2.07139e-09	0.253252	0.905	0.805	3.8704e-05	DE in rods - early degeneration
Ggnbp2	9.14471e-07	0.252029	0.431	0.286	0.0170869	Not DE in rod analyses
Celf2	5.86722e-06	0.251899	0.501	0.374	0.109629	Not DE in rod analyses
Ube2s	7.78519e-06	0.251841	0.424	0.31	0.145466	Not DE in rod analyses
Gm37583	7.77697e-07	0.251821	0.395	0.257	0.0145313	Not DE in rod analyses
Wasf3	6.24351e-05	0.251578	0.424	0.329	1	Not DE in rod analyses
Gnb2	6.06142e-07	0.250703	0.541	0.393	0.0113258	DE in rods - late degeneration
Hnrnpa3	8.52199e-09	0.25038	0.803	0.682	0.000159233	Not DE in rod analyses
Lamtor3	1.23781e-05	0.250305	0.437	0.329	0.231285	Not DE in rod analyses
Fbrsl1	1.54115e-07	0.25014	0.251	0.118	0.00287964	Not DE in rod analyses
Pfkl	0.000163733	-0.253132	0.294	0.393	1	Not DE in rod analyses
Cnih1	0.000708341	-0.255246	0.411	0.479	1	Not DE in rod analyses
Slc25a33	1.97742e-06	-0.256185	0.638	0.701	0.036948	Not DE in rod analyses
Kifap3	7.93599e-05	-0.256202	0.285	0.393	1	DE in rods - early degeneration
Gsc2	1.07845e-07	-0.258195	0.064	0.16	0.00201509	Not DE in rod analyses
Nxnl1	0.00135988	-0.259435	0.316	0.393	1	DE in rods - early degeneration
Lrrc24	1.66314e-05	-0.260026	0.3	0.425	0.310758	Not DE in rod analyses
Arxes1	7.53312e-05	-0.260515	0.39	0.492	1	Not DE in rod analyses
Gnb5	4.47875e-10	-0.260662	0.807	0.861	8.36855e-06	Not DE in rod analyses
Macrod2	8.57957e-07	-0.262282	0.158	0.283	0.0160309	Not DE in rod analyses
Chrac1	3.36959e-05	-0.262458	0.356	0.471	0.629609	Not DE in rod analyses
Cplx4	8.70623e-09	-0.26293	0.789	0.842	0.000162676	DE in rods - early degeneration
Abcb1b	3.42496e-08	-0.263934	0.062	0.163	0.000639954	Not DE in rod analyses
Fyco1	2.36706e-06	-0.26772	0.572	0.666	0.0442285	Not DE in rod analyses
Ppp3cc	0.000160936	-0.268545	0.168	0.257	1	Not DE in rod analyses
Aldoc	8.23176e-05	-0.268765	0.368	0.471	1	Not DE in rod analyses
Tcta	0.00319766	-0.269462	0.257	0.334	1	Not DE in rod analyses
Pla2g5	4.96673e-05	-0.270912	0.421	0.521	0.928033	Not DE in rod analyses
Mef2c	5.74142e-06	-0.271599	0.089	0.179	0.107279	DE in rods - early degeneration
Cited2	0.00107745	-0.273375	0.228	0.31	1	Not DE in rod analyses
Ttyh1	2.16262e-06	-0.273831	0.529	0.647	0.0404085	DE in rods - early degeneration
Cirbp	8.89244e-07	-0.274159	0.596	0.679	0.0166155	Not DE in rod analyses
Ntm	6.41335e-07	-0.276747	0.588	0.679	0.0119833	Not DE in rod analyses
Ssbp4	3.3864e-05	-0.276958	0.381	0.492	0.632749	Not DE in rod analyses
C1qtnf4	1.0839e-05	-0.277961	0.168	0.275	0.202527	Not DE in rod analyses
Tmbim6	4.1033e-08	-0.281644	0.812	0.834	0.000766701	Not DE in rod analyses
Ldha	2.40297e-13	-0.282523	0.936	0.925	4.48995e-09	Not DE in rod analyses
Pkm	2.71882e-17	-0.284003	0.977	0.984	5.08012e-13	Not DE in rod analyses
mt-Atp6	8.18807e-19	-0.284163	1	1	1.52994e-14	DE in rods - late degeneration
Son	1.67605e-14	-0.284877	0.933	0.928	3.13169e-10	DE in rods - early degeneration
Arrdc3	1.78199e-08	-0.286367	0.097	0.214	0.000332966	Not DE in rod analyses
Glmn	7.02122e-07	-0.286402	0.513	0.618	0.0131191	Not DE in rod analyses
Kcnj14	0.0276906	-0.291933	0.105	0.144	1	Not DE in rod analyses
Rims2	4.71013e-07	-0.292361	0.58	0.695	0.00880088	DE in rods - early degeneration
Prpf4b	8.57943e-06	-0.294354	0.548	0.634	0.160307	DE in rods - early degeneration
Cngb3	4.40448e-07	-0.294665	0.721	0.765	0.00822977	Not DE in rod analyses
Opn1mw	7.08221e-10	-0.295539	0.856	0.85	1.32331e-05	Not DE in rod analyses
Ankrd33	2.54342e-09	-0.295605	0.606	0.717	4.75238e-05	Not DE in rod analyses
Hopx	0.00111438	-0.295689	0.514	0.561	1	Not DE in rod analyses
Cep164	2.12806e-05	-0.300662	0.241	0.34	0.397627	Not DE in rod analyses
Rtn4	6.10539e-16	-0.300905	0.953	0.947	1.14079e-11	Not DE in rod analyses
Gm4792	2.31703e-09	-0.306026	0.804	0.821	4.32938e-05	Not DE in rod analyses
Ndufa10	3.86728e-07	-0.308921	0.606	0.687	0.00722602	DE in rods - early degeneration
Rgs9	1.9613e-07	-0.312213	0.525	0.634	0.00366468	DE in rods - early degeneration
Cep250	4.12253e-05	-0.3125	0.294	0.401	0.770294	Not DE in rod analyses
Rtbdn	2.5541e-20	-0.31445	0.953	0.96	4.77234e-16	Not DE in rod analyses
Gm29560	8.76445e-06	-0.315134	0.136	0.238	0.163764	Not DE in rod analyses
Ndufaf5	2.79678e-07	-0.31588	0.474	0.57	0.00522579	Not DE in rod analyses
Gapdh	4.27457e-18	-0.321044	0.96	0.971	7.98703e-14	Not DE in rod analyses
mt-Atp8	4.75875e-07	-0.32225	0.138	0.254	0.00889172	Not DE in rod analyses
Cspg5	3.60883e-07	-0.324292	0.35	0.492	0.00674309	DE in rods - early degeneration
Pla2g7	4.99985e-05	-0.328635	0.137	0.222	0.934223	Not DE in rod analyses
mt-Co2	3.56821e-25	-0.329017	1	1	6.6672e-21	DE in rods - late degeneration
Gnb3	2.26202e-24	-0.329059	0.994	0.981	4.22658e-20	DE in rods - both analyses
Rd3l	0.000377066	-0.329653	0.676	0.684	1	Not DE in rod analyses
Laptm4b	1.07708e-14	-0.333646	0.842	0.914	2.01252e-10	Not DE in rod analyses
3110021N24Rik	6.93953e-05	-0.334913	0.195	0.297	1	Not DE in rod analyses
Sag	1.49042e-28	-0.33506	0.996	0.997	2.78485e-24	Not DE in rod analyses
Crb1	5.43261e-08	-0.336364	0.446	0.588	0.00101508	Not DE in rod analyses
Hist3h2ba	1.30833e-07	-0.339081	0.57	0.658	0.00244462	Not DE in rod analyses
Aipl1	3.32444e-38	-0.343009	0.985	0.981	6.21171e-34	Not DE in rod analyses
Impdh1	3.83427e-16	-0.343915	0.83	0.917	7.16434e-12	Not DE in rod analyses
mt-Nd1	1.50607e-16	-0.352743	0.973	0.995	2.81409e-12	DE in rods - late degeneration
Eno1	2.00584e-11	-0.353073	0.816	0.872	3.74791e-07	DE in rods - early degeneration
Dmd	1.55127e-14	-0.35529	0.825	0.874	2.89854e-10	DE in rods - early degeneration
Rnpc3	6.74192e-06	-0.35683	0.339	0.436	0.125973	Not DE in rod analyses
Faim	5.21988e-07	-0.358441	0.177	0.302	0.00975335	DE in rods - both analyses
Slc24a1	0.497344	-0.358602	0.174	0.182	1	DE in rods - late degeneration
Nr2e3	0.162976	-0.358978	0.154	0.174	1	DE in rods - early degeneration
Pgam1	3.81848e-13	-0.360361	0.864	0.896	7.13484e-09	Not DE in rod analyses
Pde6b	0.934943	-0.360627	0.225	0.206	1	Not DE in rod analyses
Wdr31	5.48108e-08	-0.360785	0.442	0.575	0.00102414	Not DE in rod analyses
Hist1h1c	1.93828e-09	-0.361845	0.12	0.257	3.62168e-05	DE in rods - early degeneration
A930033H14Rik	1.19923e-09	-0.362772	0.246	0.414	2.24075e-05	Not DE in rod analyses
mt-Co1	1.21508e-24	-0.363312	0.998	1	2.27037e-20	DE in rods - late degeneration
Ebpl	0.0232272	-0.375079	0.283	0.334	1	DE in rods - early degeneration
Gulo	7.77335e-10	-0.382468	0.565	0.682	1.45245e-05	Not DE in rod analyses
Cds1	3.14036e-09	-0.384625	0.367	0.532	5.86777e-05	Not DE in rod analyses
Sec62	5.9887e-15	-0.385157	0.778	0.848	1.11899e-10	DE in rods - early degeneration
Reep6	0.00833517	-0.386293	0.153	0.206	1	DE in rods - late degeneration
Fam3c	1.28432e-05	-0.390042	0.231	0.342	0.239976	DE in rods - both analyses
Cngb1	0.0956022	-0.391341	0.168	0.195	1	DE in rods - early degeneration
Rdh12	8.17622e-12	-0.393498	0.607	0.767	1.52773e-07	DE in rods - early degeneration
Adrb1	4.51691e-08	-0.397525	0.54	0.623	0.000843984	Not DE in rod analyses
Rabgef1	6.82886e-09	-0.400444	0.343	0.489	0.000127597	DE in rods - early degeneration
Prph2	2.35372e-27	-0.429489	0.98	0.995	4.39792e-23	DE in rods - early degeneration
mt-Nd2	2.80215e-27	-0.431186	0.979	0.997	5.23582e-23	DE in rods - late degeneration
Drd4	3.38589e-13	-0.435664	0.512	0.687	6.32653e-09	Not DE in rod analyses
Casp7	2.8333e-14	-0.44679	0.312	0.537	5.29402e-10	Not DE in rod analyses
mt-Nd4	1.81234e-28	-0.447907	0.995	0.997	3.38635e-24	DE in rods - late degeneration
mt-Co3	2.93449e-46	-0.455562	1	1	5.4831e-42	DE in rods - late degeneration
Ccdc24	2.16071e-20	-0.455994	0.133	0.372	4.03729e-16	Not DE in rod analyses
mt-Nd5	5.59267e-14	-0.471528	0.661	0.783	1.04499e-09	DE in rods - late degeneration
Rcvrn	1.18257e-37	-0.481899	0.961	0.979	2.20963e-33	Not DE in rod analyses
Dohh.1	2.19814e-16	-0.514074	0.469	0.652	4.10722e-12	DE in rods - early degeneration
Pdc	1.3757e-34	-0.515289	0.98	0.976	2.5705e-30	DE in rods - early degeneration
Vtn	1.58782e-29	-0.527932	0.793	0.922	2.96684e-25	Not DE in rod analyses
Pde6g	1.13701e-51	-0.536002	0.965	0.989	2.1245e-47	DE in rods - both analyses
Gzmm	4.35481e-13	-0.542605	0.448	0.596	8.13695e-09	Not DE in rod analyses
Hmgb2	6.57112e-23	-0.542714	0.149	0.401	1.22781e-18	DE in rods - early degeneration
mt-Cytb	7.20727e-68	-0.627463	0.996	1	1.34668e-63	DE in rods - both analyses
mt-Nd3	2.936e-44	-0.63168	0.905	0.973	5.48591e-40	DE in rods - both analyses
Hk2	1.51591e-35	-0.637729	0.785	0.912	2.83248e-31	DE in rods - early degeneration
Opn1sw	4.22819e-10	-0.641947	0.661	0.741	7.90037e-06	Not DE in rod analyses
Gnat2	5.98479e-68	-0.668691	0.967	0.981	1.11826e-63	Not DE in rod analyses
Cnga1	0.000719895	-0.671178	0.223	0.291	1	DE in rods - early degeneration
Kcne2	3.82011e-28	-0.69329	0.613	0.845	7.13788e-24	Not DE in rod analyses
Gnat1	0.197007	-0.70077	0.398	0.417	1	DE in rods - late degeneration
Guca1b	3.30926e-11	-0.734683	0.367	0.553	6.18335e-07	DE in rods - both analyses
Hspa1a	1.06073e-08	-0.742596	0.29	0.422	0.000198197	DE in rods - early degeneration
Rho	5.06112e-05	-0.763164	0.743	0.837	0.94567	DE in rods - late degeneration
Gnb1	0.0339239	-0.777582	0.475	0.543	1	DE in rods - late degeneration
Hspa1b	1.55558e-10	-0.796228	0.278	0.428	2.9066e-06	DE in rods - both analyses
Nrl	0.00172838	-0.833702	0.241	0.307	1	DE in rods - both analyses
AC149090.1	2.19281e-50	-0.849757	0.091	0.46	4.09727e-46	DE in rods - early degeneration
