# Supplementary material for: Single-cell RNA sequencing of the retina in a model of retinitis pigmentosa reveals early responses to degeneration in rods and cones
Source: BMC Biol. 2022 Apr 12;20:86. doi: 10.1186/s12915-022-01280-9 (PMC9006580; doi:10.1186/s12915-022-01280-9)
Supplement: Supplementary file 15 — Additional file 15. Primer sequences for quantitative PCR. mt-Co2 and mt-Atp6 primers are from Wall et al. 2015 [102]. mt-Nd4 primers are from El-Merhie et al. 2017 [103]. [file 12915_2022_1280_MOESM15_ESM.xlsx]

## Sheet: Sheet1
Gene	Forward primer (5' -> 3')	Reverse primer (5' -> 3')
Actb	CAACGGCTCCGGCATGTGC	CTCTTGCTCTGGGCCTCG
Egr1	ACAACCCTATGAGCACCTGACC	GGCAGAGGAAGACGATGAAG
Agtpbp1	AATCACCGCTGCTCCTT	GTGCCACACCGTCTCTTTG
mt-Co2 [102]	CCTCCACTCATGAGCAGTCC	GAATAACCCTGGTCGGTTTG
mt-Nd4 [103]	CGCCTACTCCTCAGTTAGCCA	TGATGTGAGGCCATGTGCGA
mt-Atp6 [102]	CAACCGTCTCCATTCTTTCC	TCATGTTCGTCCTTTTGGTG
Tfam	AAGAGCAGCTAACTCCAAGTC	CCGAATCATCCTTTGCCTCC
Gadd45b	CGCACGGGAAGGTTTTTTTG	GGTCCACATTCATCAGTTTGGC
Apoe	AACCGCTTCTGGGATTACCT	GTGCCGTCAGTTCTTGTGTG
