# Supplementary material for: Single-cell RNA sequencing of the retina in a model of retinitis pigmentosa reveals early responses to degeneration in rods and cones
Source: BMC Biol. 2022 Apr 12;20:86. doi: 10.1186/s12915-022-01280-9 (PMC9006580; doi:10.1186/s12915-022-01280-9)
Supplement: Supplementary file 16 — Additional file 16. Antibodies used for immunofluorescence. [file 12915_2022_1280_MOESM16_ESM.xlsx]

## Sheet: Sheet1
Name	Dilution	Category Number and Supplier	Research Resource Identifier
EGR1 Monoclonal Antibody (T.160.5)	1:500	MA5-15008 (ThermoFisher Scientific)	AB_10977090
OPN1SW (N-20) (Short-wave opsin)	1:500	sc-14363 (Santa Cruz Biotechnology)	AB_2158332
Monoclonal Anti-Rhodopsin antibody	1:100	04886, RET-P1 (Sigma Aldrich)	AB_260838
Anti-Glutamine Synthetase Antibody, GS-6	1:500	MAB302 (Merck Millipore)	AB_2110656
Bovine IgG anti-goat IgG (H+L)-Alexa Fluor 488	1:500	805-485-180 (Jackson ImmunoResearch)	AB_2340883
Donkey anti-Rabbit IgG (H+L) Highly Cross-Adsorbed Secondary Antibody, Alexa Fluor 568	1:500	A10042 (Invitrogen/ThermoFisher Scientific)	AB_2534017
Cy2-AffiniPure Goat Anti-Mouse IgG (H+L) - For GS staining	1:500	115-225-166 (Jackson ImmunoResearch)	AB_2338746
Goat anti-Mouse IgG (H+L) Cross-Adsorbed Secondary Antibody, Alexa Fluor 488 - For RHO staining	1:500	A-11001 (ThermoFisher Scientific)	AB_2534069
Cy3-AffiniPure Goat Anti-Rabbit IgG (H+L)	1:500	111-165-003 (Jackson ImmunoResearch)	AB_2338000
